# Supplementary material for: Predictive value of qSOFA score for death in emergency department resuscitation room among adult trauma patients:a retrospective study
Source: BMC Emerg Med. 2021 Sep 10;21:103. doi: 10.1186/s12873-021-00498-0 (PMC8434734; doi:10.1186/s12873-021-00498-0)
Supplement: Supplementary file 1 — Additional file 1. [file 12873_2021_498_MOESM1_ESM.xls]

## Sheet: Sheet1
age	t	p	sbp	dbp	rr	spo2	gcs	rts	dead	sex	qsofa
51-60	36.5	81	148	98	18	99	15		no	1	0
61-70	36.2	76	170	100	20	95	6		no	2	1
71-80	35.8	85	167	83	20	95		12	no	1	0
51-60	37.7	71	140	80	15	100	15	12	no	2	0
61-70	36.3	80	183	90	23	91	3	8	no	2	2
81-90	36.6	87	155	60	24	98	15	12	no	2	1
61-70	36.5	61	119	68	19	98	15	12	no	2	0
71-80	36	92	145	98	20	95	11		no	2	1
31-40	37.9	79	119	81	20	96	5	9	no	2	1
71-80	37.9	108	142	65	22	100		9	no	1	1
61-70	37.2	82	167	76	20	96	11	11	no	1	1
41-50	37.2	94	130	69	15	100	15		no	2	0
41-50	36.1	103	105	51	29	97	14	12	no	2	2
31-40	36.9	78	123	70	10	69		12	no	2	0
71-80	37.2	99	211	92	20	91	10	11	no	1	1
81-90	36.8	71	153	105	20	98	15	12	no	1	0
31-40	36.8	67	136	83	20	97	15	12	no	2	0
41-50	37	79	110	51	12	100	10	8	no	1	1
51-60	37	89	137	94	18	99	14		no	2	1
21-30	36.4	67	119	62	15	96		12	no	2	0
41-50	36.8	87	142	81	20	100	4		no	2	1
31-40	37.8	81	100	60	20	98	14	12	no	1	2
71-80	37.2	111	153	85	27	90	15	12	no	2	1
51-60	38.3	105	153	94	18	100	11	11	no	2	1
61-70	38.5	137	209	131	61	90		8	no	1	1
41-50	36	58	163	87	18	95		12	no	2	0
31-40	35.7	92	141	99	17	96	15	12	no	2	0
41-50	36.8	79	143	86	11	95	7	10	no	2	1
91-95	36.8	104	163	91	19	97	15	12	no	1	0
51-60	36.5	117	139	91	19	98	7	10	no	2	1
41-50	37	60	127	97	17	98	15	12	no	2	0
71-80	37	60	166	87	15	100	14	12	no	2	1
51-60	36.7	67	126	60	24	97	15	12	no	2	1
51-60	36.4	94	125	88	18	98			no	2	0
61-70	37.5	58	183	85	27	91	7	10	no	2	2
61-70	35.4	113	120	84	13	99	3		no	2	1
81-90	36.8	96	141	107	15	95	10	11	no	1	1
81-90	37	88	148	78	18	99	5		no	2	1
51-60	36.8	68	121	80	15	96	7	10	no	2	1
61-70	36.4	60	167	89	20	100	11		no	2	1
61-70	36.4	79	153	85	18	95	14		no	1	1
51-60	36.5	60	126	70	20	98	15		no	2	0
61-70	36.5	97	151	87	23	95	15		no	2	1
51-60	36.3	106	137	94	18	98	15	12	no	2	0
51-60	36.9	69	181	97	16	100		12	no	2	0
71-80	36	88	179	110	16	96	11	12	no	2	1
81-90	36.2	120	130	78	25	92	11	11	no	2	2
81-90	36.8	78	133	72	25	97	15	12	no	2	1
21-30	36.7	65	148	97	20	100	13	12	no	2	1
71-80	37	79	142	69	18	95	11	11	no	1	1
31-40	35.8	82	114	64	18	96	15	12	no	2	0
41-50	35.5	65	155	119	19	95	11	12	no	2	1
71-80	37.5	67	224	108	20	98	15	12	no	2	0
51-60	36.5	87	113	97	18	81			yes	1	0
51-60	37.6	101	144	88	19	98	15	12	no	2	0
71-80	36.5	82	190	101	22	94	4		no	2	2
61-70	37.5	102	155	106	25	95	8		no	2	2
61-70	37	82	160	98	18	95	7	10	no	1	1
71-80	36.5	91	182	90	21	97	11	11	no	1	1
21-30	36.5	84	135	76	20	100		12	no	2	0
61-70	36.9	77	158	87	19	99		12	no	2	0
51-60	36.8	67	175	101	20	100	15	12	no	2	0
61-70	35.8	81	142	83	18	95	13	12	no	1	1
61-70	37	90	193	115	20	99	15	12	no	1	0
31-40	37.1	85	150	101	18	100	15		no	2	0
61-70	35.7	61	150	80	21	99	14		no	1	1
71-80	36.5	86	161	101	20	96	12	11	no	2	1
49-50	35.9	42	185	146	15	96	8	10	no	2	1
21-30	36.1	66	130	79	17	100		12	no	2	0
71-80	37.2	105	150	103	19	99		12	no	2	0
61-70	36.2	63	139	81	19	100	8		no	1	1
41-50	37.9	135	126	85	16	99	15	12	no	2	0
41-50	36.3	56	107	63	20	98		12	no	2	0
61-70	37	69	124	95	19	100			no	2	0
18-20	37	96	147	72	20	100		12	no	2	0
61-70	36.1	64	168	97	16	98	15	12	no	1	0
21-30	37.5	74	123	75	16	97		12	no	1	0
41-50	38	64	169	111	20	95		12	no	2	0
71-80	37.1	105	178	89	24	97	9	11	no	2	2
81-90	37.6	71	184	113	15	99	10	11	no	1	1
81-90	36.5	55	157	88	15	98	15	12	no	2	0
61-70	36.6	60	97	63	18	99	15		no	2	1
61-70	38.9	106	126	64	29	98	12	11	no	1	2
41-50	36.1	77	132	85	19	99	13	12	no	2	1
51-60	37.1	78	217	109	25	100	15		no	2	1
61-70	35.6	145	62	51	25	96	9		no	2	3
31-40	36.6	116	107	76	23	98	7	11	no	2	2
61-70	35.9	86	130	95	16	98			no	2	0
81-90	35.7	73	218	111	22	100	9	11	no	2	2
41-50	36.5	72	158	113	14	97	9	11	no	2	1
41-50	36.1	62	192	93	17	100			no	2	0
51-60	35.9	96	184	104	15	100	12	12	no	1	1
61-70	36.6	70	172	132	17	98		12	no	2	0
21-30	37.2	81	134	72	18	100	15	12	no	2	0
51-60	36	87	159	97	19	99			no	2	0
61-70	37.6	61	181	151	20	100		12	no	2	0
41-50	36.9	80	144	93	25	99		12	no	2	1
71-80	37	103	131	75	20	97			no	2	0
51-60	36.2	77	166	94	18	100			no	2	0
41-50	38.1	147	207	140	18	96		12	no	2	0
51-60	37.7	101	138	78	17	95		12	no	2	0
51-60	37	87	179	106	20	97			no	2	0
71-80	38	95	129	92	19	96	15	12	no	2	0
18-20	37.6	125	154	93	14	100	4		no	1	1
31-40	36.5	86	142	87	17	99	15		no	2	0
51-60	36.2	75	152	108	17	97			no	2	0
81-90	36.9	64	147	78	25	93		11	no	1	1
71-80	36.3	136	136	99	40	99	3	11	no	2	2
51-60	38.8	82	167	90	20	92		10	no	2	0
51-60	36.5	78	140	65	26	100	15		no	1	1
61-70	36.6	84	139	87	33	100		10	no	2	1
71-80	37.7	136	162	82	22	93	5		no	2	2
21-30	35.2	86	110	60	19	99	6		no	2	1
61-70	37	74	132	65	14	98		12	no	2	0
41-50	37.1	44	148	76	20	98	13	12	no	2	1
51-60	39.1	84	110	72	28	99	4		no	2	2
51-60	36.7	90	215	131	20	99	10		no	1	1
21-30	36.2	72	118	78	19	98		12	no	1	0
61-70	36.1	77	149	76	16	96	12	11	no	2	1
21-30	38.4	121	131	73	15	100	6	10	no	2	1
41-50	36.8	82	157	87	24	98		9	no	2	1
51-60	36.9	91	204	96	17	96	15	12	no	1	0
31-40	37	94	140	87	19	95			no	2	0
51-60	36.1	116	188	95	30	92			no	1	1
41-50	36.3	86	143	107	20	100	13	12	no	2	1
41-50	37.1	97	136	91	23	96	15		no	2	1
51-60	37	74	137	75	20	100	3	8	no	2	1
61-70	36.4	88	177	110	19	98		12	no	1	0
41-50	36	57	169	92	20	100	6	12	no	2	1
41-50	38.3	96	131	64	19	97			no	1	0
51-60	36.6	71	176	81	19	99			no	2	0
81-90	36.8	79	163	90	21	95	10		no	1	1
51-60	36.8	86	130	60	15	96	10	11	no	2	1
41-50	36.9	78	142	97	18	95	9		no	1	1
41-50	36	63	164	86	19	97		12	no	2	0
61-70	35.8	76	147	83	20	96	15	12	no	2	0
71-80	36.4	72	198	96	25	92	10		no	2	2
51-60	36.7	91	119	77	20	97	14	12	no	2	1
51-60	36.6	81	171	100	16	95	15	12	no	2	0
31-40	36.8	98	161	140	21	98	12	12	no	1	1
81-90	37.3	78	151	83	20	94		12	no	1	0
61-70	36.4	87	139	89	15	100			no	1	0
41-50	36	71	95	59	18	97			no	2	1
71-80	35.7	58	163	82	11	97	15	12	no	2	0
41-50	36.8	79	136	75	18	100	13		no	2	1
51-60	36.9	76	126	92	19	98			no	2	0
51-60	36.3	53	192	108	8	93	3	6	no	2	1
71-80	35.3	99	197	91	16	95	9	11	no	2	1
61-70	35.8	60	80	52	15	94	15		no	1	1
81-90	36.6	70	132	82	16	100			no	2	0
21-30	37	70	115	64	13	100	4	9	no	1	1
61-70	37.2	71	154	82	23	98		12	no	2	1
51-60	36.4	67	158	82	29	96	14	12	no	2	2
61-70	37.5	95	129	83	19	99			no	2	0
81-90	36	87	102	50	16	98	15		no	1	0
31-40	36	66	124	73	13	95	11		no	1	1
51-60	37.6	78	145	106	16	98	15	12	no	2	0
61-70	36.8	81	107	92	18	95			no	2	0
41-50	36.2	77	119	88	12	100		12	no	2	0
31-40	36.7	47	159	85	10	100	4	6	no	2	1
61-70	37.7	66	168	90	22	95			no	1	1
31-40	37	116	92	68	27	96	6	10	no	1	3
71-80	37	98	158	94	19	100	3	8	no	2	1
61-70	37.3	83	134	97	17	95		12	no	1	0
21-30	37.2	69	117	68	15	100	14	12	no	2	1
41-50	36.9	83	131	87	18	92	15	12	no	2	0
41-50	37.3	78	226	126	16	86		10	yes	2	0
61-70	36.5	80	150	80	16	99	10		no	2	1
51-60	37.5	66	135	93	10	97	15	12	no	2	0
71-80	36.9	69	214	109	20	96	6	7	no	2	1
21-30	36.6	82	137	83	22	98	14	12	no	2	2
71-80	36.4	44	199	83	17	100	3		no	2	1
51-60	38.4	113	131	95	22	95	3		no	1	2
31-40	36.6	82	116	78	18	100	15	12	no	2	0
41-50	36.5	65	183	73	16	100	10	11	no	2	1
41-50	37	95	116	78	16	100	12	12	no	1	1
61-70	36.4	62	194	95	18	84		10	no	2	0
51-60	36.9	77	117	76	15	99	15	12	no	1	0
61-70	36.4	80	143	71	21	96		11	no	1	0
41-50	37.4	80	137	95	30	98	15	11	no	1	1
51-60	36.8	66	187	99	17	97	10		no	2	1
61-70	37	61	191	86	20	92			no	1	0
61-70	37.2	104	157	93	20	95		10	no	2	0
61-70	37.2	61	257	92	15	93	6	9	no	2	1
61-70	37	79	169	91	18	96	13	12	no	1	1
	37	79	169	91	18	#VALUE!	13	12	no	1	1
51-60	37.5	114	110	70	14	80	3	8	no	1	1
51-60	35.9	78	135	84	30	60	6	9	no	2	2
51-60	38	76	135	84	15	1	15		no	2	0
41-50	37.9	101	162	93	31	97			no	2	1
51-60	36.9	112	144	96	25	95	8		no	2	2
31-40	36.5	51	73	46	12	92	3	6	no	1	2
41-50	38.3	100	146	108	26	99		9	no	2	1
71-80	36.2	128	119	75	25	94	7		no	2	2
61-70	36.6	71	169	73	16	100	15		no	2	0
61-70	36.5	109	132	81	19	93		12	no	2	0
31-40	37.3	56	121	71	23	98		11	no	1	1
51-60	36	100	93	58	15	93	3	10	no	2	2
41-50	36.3	80	138	86	15	98	14	12	no	2	1
71-80	36.9	101	187	88	20	96	15	12	no	1	0
51-60	37.4	91	156	92	17	96	15	12	no	2	0
61-70	36.5	68	160	88	22	98	15	12	no	1	1
61-70	36	65	232	117	20	100	7		no	2	1
41-50	36	64	254	125	25	#VALUE!	7		no	2	2
	36.8	64	120	66	15	92	7	12	no	2	1
51-60	36.8	97	182	109	23	95		12	no	1	1
51-60	37.2	107	79	62	17	91			yes	2	1
51-60	37.9	84	156	107	18	100	13		no	2	1
61-70	35.3	77	112	68	16	98	8	10	no	1	1
41-50	36.4	56	154	91	16	96		11	no	2	0
21-30	36.1	111	128	77	16	96	10	11	no	1	1
21-30	0	0	0	0	0	0	3		yes	2	2
61-70	38.2	96	146	69	25	100			no	1	1
51-60	36.5	79	133	77	15	100	15	12	no	1	0
31-40	37.9	56	128	76	16	100	4	9	no	2	1
71-80	37	91	131	67	19	95	15	12	no	2	0
41-50	37.2	58	128	66	16	97			no	2	0
71-80	37.6	64	178	82	19	98		12	no	1	0
18-20	37.5	88	147	78	23	96		12	no	2	1
71-80	36.9	72	155	86	33	98	13		no	2	2
31-40	37.6	95	103	72	16	100	15	12	no	2	0
41-50	37.1	73	147	96	19	98		11	no	2	0
51-60	36.1	109	125	71	27	100			no	1	1
51-60	36.9	93	139	80	20	96	6	10	no	2	1
21-30	38	69	116	72	20	99	9		no	1	1
31-40	36.5	81	133	74	18	98	10	11	no	2	1
61-70	37.5	96	149	96	14	100		12	no	2	0
41-50	36.5	78	156	85	20	96	7	10	no	2	1
41-50	37.8	85	136	96	20	99			no	2	0
31-40	37.1	90	124	78	20	100			no	2	0
61-70	37.6	104	137	79	13	93	3	8	no	2	1
41-50	35.4	70	138	100	20	100			no	2	0
81-90	35.3	105	201	101	26	95			no	2	1
41-50	36.5	65	90	24	18	85			no	2	1
71-80	36.8	128	107	57	20	81	4	9	no	2	1
71-80	36.5	80	134	84	18	100	15		no	2	0
51-60	36.7	80	150	107	20	100		12	no	2	0
71-80	36	85	113	56	10	96			no	2	0
71-80	36.8	70	171	105	20	95	10		no	1	1
31-40	37.1	98	139	90	25	98			no	2	1
21-30	35.5	78	142	97	17	100	15		no	2	0
41-50	36.5	94	123	103	21	95	15	12	no	2	0
51-60	36.5	76	120	56	15	94	15		no	2	0
51-60	37	82	130	80	20	96	11		no	2	1
21-30	36.6	78	113	69	15	98	15	12	no	2	0
61-70	36.9	80	148	85	14	98			no	2	0
31-40	37.1	78	135	79	18	97		12	no	1	0
51-60	37	107	165	106	29	99			no	2	1
	37.1	82	132	78	14	100	15	12	no	1	0
18-20	36.9	76	134	87	13	100		12	no	2	0
51-60	36.4	78	138	84	20	98	15	12	no	1	0
41-50	37.2	86	134	84	9	98	15	10	no	2	0
41-50	37.2	101	173	94	20	98	15	12	no	2	0
71-80	36.7	121	161	129	10	80	5	9	no	2	1
51-60	37.9	73	162	89	19	99	15		no	1	0
41-50	37	73	128	91	20	94		12	no	2	0
41-50	36.5	94	136	83	20	95	15	12	no	1	0
51-60	36	75	130	81	20	96	12	11	no	2	1
51-60	36.2	120	147	94	25	96	9	11	no	1	2
41-50	35.8	83	142	100	18	99		12	no	2	0
21-30	38.2	60	151	77	22	99	3	8	no	2	2
41-50	37	74	150	92	20	100	15	12	no	1	0
	35.3	72	124	74	28	91	6	10	no	2	2
21-30	36.5	82	115	79	18	100	15	12	no	2	0
41-50	36.8	64	131	86	18	100	15	12	no	2	0
61-70	36.4	94	118	79	14	99	4	9	no	2	1
51-60	37.1	90	173	90	20	97	15	12	no	2	0
41-50	37	84	151	111	19	99	15	12	no	2	0
21-30	36.5	67	118	67	20	98		10	no	2	0
81-90	35.3	71	136	69	20	99	15	12	no	2	0
41-50	37.5	152	103	54	33	95	9	10	no	2	2
41-50	36.5	94	126	80	16	99	15	12	no	2	0
51-60	37	78	184	104	25	98	5	9	no	1	2
51-60	36.6	92	127	71	20	96	15	12	no	2	0
51-60	35.5	66	62	52	22	91		6	no	1	2
51-60	36.7	100	160	82	19	96		12	no	2	0
91-95	37.1	40	143	65	23	96		10	no	2	1
21-30	36.9	95	125	66	26	98	13	12	no	2	2
81-90	37	94	142	55	18	98		12	no	1	0
21-30	35.7	93	133	80	20	100	12	11	no	2	1
61-70	36.7	94	85	57	20	95		11	no	1	1
31-40	38.1	75	130	75	15	98		11	no	2	0
41-50	35.5	83	136	88	19	100		10	no	2	0
61-70	35.7	86	144	103	25	90	7	10	no	2	2
61-70	36.1	71	160	88	19	99		12	no	2	0
61-70	36.7	51	127	83	12	94	5		yes	2	1
41-50	37.5	81	172	107	30	100		11	no	1	1
61-70	37	120	188	105	16	94		12	no	2	0
41-50	37.3	77	128	76	22	95		12	no	2	1
41-50	36.5	84	176	146	29	98		12	no	2	1
51-60	37.5	102	161	97	35	97	4	8	no	1	2
41-50	36.8	85	154	91	18	99	15	10	no	1	0
21-30	37.8	104	190	72	15	100	13	12	no	2	1
71-80	37.7	104	161	73	20	87			no	1	0
21-30	36	86	100	60	18	70		9	no	2	1
61-70	36	100	115	73	22	66	6		no	2	2
51-60	35.4	60	115	66	23	98	3	8	no	2	2
51-60	35.7	80	175	108	14	89	15	12	no	2	0
51-60	36.6	66	138	82	20	99		12	no	2	0
31-40	36.8	87	170	110	23	99		12	no	2	1
71-80	35.6	0	0	0	0	0	3	0	yes	1	2
51-60	28	0	0	0	0	0	3	0	yes	2	2
51-60	34.8	0	0	0	0	0	3		yes	2	2
71-80	37.4	95	110	59	30	77		11	no	1	1
21-30	37.4	104	137	82	30	95	15	11	no	2	1
21-30	36.9	150	97	57	21	97			no	2	1
71-80	36	103	226	121	20	99	13		no	2	1
21-30	36.6	91	163	88	18	98		12	no	2	0
31-40	36.8	56	128	89	14	98			no	2	0
51-60	37.7	113	196	100	28	97	15	12	no	2	1
71-80	37.2	100	148	89	20	93		12	no	2	0
31-40	36.8	114	121	63	20	99	15	12	no	2	0
51-60	36.5	94	128	61	16	95		12	no	1	0
31-40	36.8	118	128	79	18	87	4	9	no	2	1
61-70	37.3	87	136	69	17	100		12	no	2	0
51-60	37.2	89	134	64	20	97		12	no	2	0
61-70	37	85	129	79	20	96	15	12	no	2	0
41-50	36.5	82	120	80	20	100	15	12	no	1	0
61-70	36.5	71	149	80	19	99	14	12	no	1	1
41-50	36.5	100	140	42	15	100	12	12	no	2	1
51-60	34.3	0	0	0	0	0		0	yes	2	1
31-40	36.5	78	157	102	15	100	7	11	no	2	1
51-60	36	89	170	66	18	98		12	no	1	0
71-80	37.5	91	173	78	29	97	7	10	no	1	2
51-60	36.5	70	131	85	20	98		12	no	2	0
31-40	37.4	148	135	80	28	97		10	no	2	1
21-30	37.8	92	155	74	16	98	14	12	no	2	1
71-80	37	65	171	90	16	99	7	10	no	2	1
51-60	36.8	62	167	72	20	100	15	12	no	2	0
81-90	37	81	177	69	20	98	15	12	no	2	0
61-70	36.5	89	154	87	20	97	15	12	no	1	0
31-40	36.8	113	153	102	21	89		12	no	2	0
51-60	37.3	63	116	69	18	100		12	no	2	0
31-40	37.2	93	179	86	20	99		12	no	2	0
61-70	37.3	89	193	91	23	96		12	no	1	1
51-60	36.5	78	154	64	20	99	8	10	no	2	1
31-40	36.5	77	103	92	20	96		12	no	2	0
61-70	36.6	67	128	73	20	100	7	10	no	2	1
31-40	37.1	100	143	107	20	95	3	8	no	2	1
31-40	36.7	86	138	72	21	98		12	no	2	0
51-60	36.3	77	132	67	16	97	7	10	no	1	1
61-70	36.4	88	185	94	18	96		12	no	1	0
	36.7	114	152	98	23	97	13	12	no	2	2
51-60	37	85	126	79	20	95	15	12	no	1	0
51-60	36.5	68	126	75	18	98		12	no	1	0
31-40	36.9	122	158	111	26	97	5	12	no	2	2
61-70	36.7	86	210	96	16	98		12	no	2	0
61-70	38.2	78	186	93	20	99		12	no	1	0
61-70	37.2	77	67	51	19	95		10	no	1	1
61-70	36.5	84	102	67	15	96		12	no	2	0
81-90	36.4	114	102	72	16	95		12	no	1	0
61-70	36.2	85	157	87	21	98	15		no	2	0
41-50	36.5	91	129	91	20	90		12	no	1	0
51-60	37.1	82	128	93	19	95	15	12	no	2	0
61-70	37.1	105	122	82	20	95		12	no	2	0
71-80	36.5	57	169	87	15	96		12	no	2	0
71-80	37	85	153	67	24	95	9	11	no	2	2
41-50	36.8	102	134	82	21	96		12	no	2	0
21-30	36.8	99	93	61	20	100	15	12	no	2	1
61-70	36.5	84	137	72	18	98		12	no	1	0
71-80	36.5	61	131	65	22	100	6	10	no	2	2
51-60	36	71	168	87	20	99		12	no	1	0
61-70	36.5	103	132	68	20	96		12	no	1	0
31-40	36.5	104	115	79	20	97		12	no	2	0
31-40	37.9	107	107	53	19	100	15	12	no	1	0
18-20	36.8	72	155	127	20	100		10	no	1	0
61-70	37	91	114	86	18	84		12	no	1	0
61-70	36	78	187	98	20	94		10	no	1	0
51-60	38	75	134	93	24	93	14	12	no	2	2
41-50	36.9	126	79	61	26	98	15	11	yes	2	2
61-70	35.3	98	162	90	20	100	15	12	no	2	0
41-50	36.5	100	126	86	17	100		12	no	1	0
41-50	37	75	126	86	19	100		12	no	1	0
61-70	37	94	136	92	18	100		12	no	1	0
71-80	37.1	88	139	86	18	96		12	no	2	0
41-50	37.6	87	129	85	20	100	15	12	no	1	0
41-50	36.9	97	135	91	20	86	15	12	no	2	0
71-80	36.8	102	95	61	18	98		12	no	1	1
71-80	37.9	72	148	85	25	100	15	12	no	2	1
41-50	36.5	67	138	87	18	95		12	no	2	0
51-60	36.6	72	154	96	27	99		12	no	2	1
81-90	36.6	106	103	61	18	98		12	no	2	0
71-80	37	93	189	129	16	85	3	8	yes	2	1
21-30	36.4	122	164	94	20	99		12	no	2	0
21-30	37.3	91	121	64	20	100		12	no	2	0
21-30	39.3	150	115	79	21	100		10	no	2	0
31-40	37.4	81	136	98	26	94		12	no	2	1
92-95	36.5	73	181	99	18	93		12	no	2	0
71-80	37.3	87	130	73	20	98		12	no	1	0
51-60	37	111	156	91	20	91	15	12	no	2	0
71-80	36.5	141	132	73	20	98		10	no	2	0
31-40	36.5	86	136	88	19	97		12	no	2	0
51-60	36.6	76	126	83	18	96	10	11	no	2	1
81-90	37.8	115	153	83	28	90		12	no	1	1
61-70	35.4	49	132	112	25	96		12	no	2	1
51-60	37.2	87	168	77	20	92		12	no	2	0
51-60	37.3	72	95	54	20	100	3	8	no	1	2
21-30	37.4	92	146	90	18	99		12	no	2	0
41-50	36.5	81	158	110	20	98	15	12	no	2	0
31-40	36.8	80	123	72	19	91		9	no	2	0
61-70	36.3	84	109	72	16	93		12	no	2	0
51-60	36	80	138	87	18	99	15	12	no	1	0
51-60	36.8	65	107	68	16	91		12	no	2	0
31-40	37	84	127	92	20	100		10	no	2	0
51-60	36.2	51	113	78	20	98	8	10	no	2	1
81-90	37.5	89	165	89	25	70			no	2	1
41-50	37.5	78	149	96	18	98		12	no	2	0
61-70	36.2	82	115	69	20	92	15	12	no	1	0
31-40	37.6	88	161	111	22	100		12	no	2	1
61-70	36.6	75	150	80	19	100		12	no	1	0
21-30	37.9	146	134	66	22	98	15	12	no	1	1
51-60	36.9	75	126	79	13	100		12	no	1	0
51-60	36.6	69	132	91	18	99		12	no	2	0
31-40	36.9	102	162	114	20	100	5	9	no	2	1
31-40	36	87	127	72	20	93	12	12	no	1	1
18-20	37.2	80	154	91	20	98	15	12	no	2	0
21-30	36.8	58	138	108	11	98	14	12	no	1	1
51-60	37.5	118	136	96	28	100		12	no	2	1
71-80	36	96	125	92	31	92	3	7	no	2	2
61-70	37.1	74	132	90	15	100		12	no	1	0
51-60	34.9	120	76	44	20	100	10		no	2	2
51-60	36.3	88	133	105	20	100	15	12	no	1	0
51-60	37.3	91	127	79	15	97	15	12	no	2	0
71-80	36.5	78	161	67	20	98	10	11	no	1	1
61-70	37.6	90	118	65	20	99	11	11	no	2	1
71-80	36.6	93	155	89	19	100	15	12	no	2	0
51-60	37.8	86	124	91	20	95		12	no	2	0
61-70	37.3	55	139	67	18	96		12	no	2	0
21-30	37	85	131	90	17	99		12	no	2	0
51-60	38.1	81	151	76	14	91	7	10	no	2	1
31-40	38	98	112	62	20	98	15	12	no	1	0
41-50	37.5	92	155	89	20	95		12	no	2	0
71-80	36.8	75	172	93	20	98	13	12	no	1	1
51-60	36.9	80	137	93	20	100	15	12	no	2	0
41-50	36.9	84	131	78	18	100	15	12	no	2	0
71-80	37.6	104	134	74	23	93	15	12	no	2	1
71-80	36.6	81	145	75	20	98	15	12	no	2	0
21-30	36.9	85	136	71	19	97	15	12	no	2	0
71-80	36.8	76	151	78	14	98	15	12	no	2	0
41-50	36.9	90	144	101	20	100	15	12	no	2	0
41-50	37.1	96	137	65	23	88		10	yes	2	1
51-60	36.8	98	154	101	15	100			no	2	0
61-70	36	46	80	48	21	100		11	no	2	1
21-30	37.8	91	124	72	18	100			no	2	0
71-80	37.6	81	133	74	19	96	15		no	2	0
51-60	37.5	134	118	70	15	94		12	no	2	0
31-40	37	110	173	128	20	99		12	no	2	0
31-40	37.9	92	133	75	20	98	15	12	no	1	0
51-60	36.8	67	158	97	18	94		12	no	2	0
51-60	36.8	70	118	78	18	98		12	no	2	0
41-50	38.3	129	112	83	25	96		12	no	2	1
41-50	38.3	129	112	83	25	98		12	no	2	1
31-40	35.2	100	90	60	20	95		12	no	1	1
31-40	35.2	100	90	60	20	95			no	1	1
41-50	37.4	92	168	96	18	96		12	no	2	0
21-30	36.7	53	118	84	20	99	12	12	no	1	1
21-30	36.5	105	118	78	20	98		12	no	2	0
41-50	37	106	112	81	18	99		12	no	2	0
41-50	36	57	141	94	16	100		12	no	2	0
51-60	36.5	76	170	100	20	99	15	12	no	2	0
21-30	36.8	86	117	81	20	100		12	no	2	0
61-70	36.6	73	183	83	20	100	9	11	no	2	1
41-50	36.1	89	97	61	20	99	15	12	no	1	1
51-60	36.8	80	125	78	16	96		12	no	2	0
21-30	38.1	100	134	73	15	100			no	2	0
61-70	36.9	58	160	90	21	100	15	12	no	2	0
61-70	36.8	101	121	78	15	100		12	no	2	0
41-50	36.5	93	115	76	15	98		12	no	2	0
51-60	37.3	65	129	87	20	100		12	no	2	0
31-40	36.5	125	96	52	30	100		11	no	2	2
18-20	37.3	90	124	84	12	100	12	12	no	2	1
51-60	36.5	79	145	78	18	100		12	no	2	0
51-60	36.2	99	193	162	20	98		10	no	2	0
21-30	36.5	88	123	86	16	98		12	no	2	0
61-70	37.1	78	156	85	25	98	15	12	no	1	1
51-60	37.5	80	100	60	25	97		12	no	2	2
21-30	36.7	0	0	0	0	0		0	yes	1	1
18-20	36.7	102	82	91	20	94	15	11	no	2	1
18-20	36.7	102	82	91	20	94	15	11	no	2	1
61-70	37.1	91	163	84	20	97		12	no	2	0
61-70	37	61	90	63	21	100		12	no	2	1
31-40	36.3	82	121	89	20	99		12	no	2	0
41-50	37.1	96	118	73	12	94		12	no	2	0
61-70	37.1	82	116	70	20	89	15	12	no	2	0
51-60	37.3	86	138	64	20	96		9	no	2	0
61-70	36.7	92	94	76	20	95	15	12	no	2	1
41-50	36.7	133	116	81	20	94	15	12	no	2	0
31-40	37.8	90	114	78	16	98	6	10	no	2	1
51-60	37.2	84	154	93	20	100		12	no	2	0
71-80	36	66	91	53	16	96		12	no	2	1
51-60	37.4	75	130	73	15	91	15	12	no	2	0
81-90	37.3	69	107	94	20	94		12	no	2	0
51-60	36.4	64	126	73	20	95	8	10	no	1	1
41-50	36.5	89	120	75	18	98		12	no	2	0
51-60	37.1	94	97	53	24	95	9	11	no	2	3
21-30	36.9	78	135	70	20	100	15	12	no	2	0
71-80	36.5	88	180	92	16	96		12	no	2	0
61-70	35.8	75	150	87	16	91	5	9	no	1	1
21-30	40	127	92	57	18	100		12	no	2	1
51-60	37.9	91	112	73	16	98		12	no	2	0
61-70	36.8	81	126	72	20	100	15	12	no	2	0
41-50	36.1	68	92	52	11	100	10	12	no	2	2
41-50	37.9	120	96	46	30	96	15		no	2	2
51-60	37.3	66	132	79	19	98		12	no	2	0
	36.4	75	125	64	12	95	3	8	no	2	1
61-70	36.8	57	120	69	20	100		12	no	1	0
81-90	36	84	161	67	26	92	15	12	no	2	1
61-70	37.2	73	171	109	13	95	15	12	no	2	0
21-30	37.3	112	132	82	25	87		12	no	2	1
21-30	37.2	110	152	76	21	98	6	10	no	2	1
51-60	35	63	122	63	38	96		11	no	2	1
51-60	37.7	71	115	80	20	99		12	no	2	0
21-30	37.1	91	131	81	19	95		12	no	2	0
41-50	37.5	83	131	59	23	100		12	no	2	1
31-40	38	80	112	64	15	96		12	no	2	0
41-50	37.2	81	120	61	20	100	15	12	no	2	0
51-60	35.6	128	126	60	20	92	6	10	no	2	1
31-40	36.7	78	114	78	18	100		12	no	2	0
41-50	36.6	102	118	82	28	90	15	12	no	2	1
51-60	36.8	78	134	69	20	95	15	12	no	2	0
41-50	36.7	111	137	74	26	92		12	no	2	1
61-70	36.9	95	143	102	20	89		12	no	1	0
	39.7	102	133	88	32	96		9	no	2	1
51-60	38.9	101	129	78	20	98	15	12	no	2	0
31-40	36.2	89	132	81	18	96		12	no	2	0
61-70	36.5	85	97	65	23	85			no	2	2
31-40	36.8	84	109	66	18	100		12	no	1	0
41-50	36.5	86	140	90	20	100	15	12	no	2	0
71-80	36.1	64	97	62	20	93	15	12	no	2	1
71-80	36.8	96	66	45	22	98		10	no	2	2
51-60	36.5	75	120	85	25	100	15	12	no	2	1
31-40	37.3	73	121	87	19	100	10	11	no	2	1
71-80	37	80	107	81	27	100		12	no	2	1
21-30	36	146	102	66	37	100		10	no	2	1
41-50	36.5	84	99	58	20	98	15	12	no	1	1
71-80	37.2	64	123	72	19	98		12	no	2	0
61-70	36	100	186	164	17	97	10	11	no	2	1
71-80	37.4	78	160	81	20	98		12	no	2	0
21-30	38.6	82	100	41	15	98	13	12	no	2	2
51-60	37.6	76	126	66	18	97		12	no	1	0
61-70	37.6	79	139	82	13	97		12	no	2	0
18-20	37	91	135	73	19	98		12	no	2	0
81-90	36.2	127	81	54	20	98	13	11	no	1	2
41-50	35	125	50	37	13	92		6	yes	2	1
18-20	37.1	87	112	72	17	97		12	no	1	0
51-60	36.8	88	127	87	24	96		12	no	2	1
41-50	37	78	138	90	26	95		12	no	2	1
21-30	36.1	100	132	90	19	96		12	no	2	0
61-70	38.4	121	142	116	20	71	5	9	yes	2	1
31-40	36.5	89	125	78	16	98	15	12	no	2	0
	36.7	61	156	82	22	100	4		no	2	2
51-60	37.3	106	112	74	19	93		10	no	2	0
61-70	36	120	130	66	15	96	15	12	no	2	0
41-50	37	118	102	54	30	91		11	no	2	1
21-30	36.5	96	151	100	20	93	9	10	no	2	1
21-30	36.5	53	142	80	25	98	12	12	no	2	2
31-40	37.5	88	146	93	23	98		12	no	2	1
71-80	36	94	154	95	20	96		12	no	2	0
71-80	37.6	106	119	69	18	95		12	no	2	0
51-60	37.8	88	147	93	18	96		12	no	2	0
31-40	37.3	76	139	95	13	100	15	12	no	2	0
41-50	37.2	81	134	74	22	99	15	12	no	1	1
71-80	37.1	112	170	110	25	95		12	no	1	1
61-70	36.8	69	182	101	20	100		12	no	1	0
51-60	35.4	117	125	67	25	100		12	no	1	1
41-50	36.5	81	121	69	11	96	13	12	no	2	1
41-50	37.2	70	164	104	21	98			no	2	0
61-70	37.9	91	137	99	15	98	7	10	no	2	1
61-70	37.5	76	172	88	18	100		12	no	2	0
18-20	36.8	68	153	78	18	100	12		no	2	1
31-40	36.5	71	95	67	20	100	10	12	no	1	2
41-50	37.8	84	107	68	20	99		12	no	2	0
41-50	37.3	73	113	65	15	100		12	no	2	0
31-40	37.2	66	117	81	20	98	15	12	no	2	0
71-80	37.8	112	105	67	20	93	15	12	no	2	0
31-40	38.1	91	129	69	14	98			no	2	0
41-50	36.3	66	120	74	20	100		12	no	2	0
31-40	36	0	0	0	0	0	3	7	yes	2	2
61-70	37.3	84	154	87	20	97		12	no	1	0
51-60	37.7	97	132	88	20	100		12	no	1	0
61-70	36.6	119	89	58	20	100	15	11	no	1	1
51-60	36.8	75	106	60	28	99	15	12	no	1	1
51-60	38.2	102	147	83	28	98	7	10	no	1	2
61-70	36.6	71	176	84	23	97	15	12	no	1	1
51-60	37.7	63	155	98	19	100	15	12	no	2	0
51-60	36	130	96	68	25	80	3	8	no	2	3
31-40	37.4	102	109	62	19	97	15	12	no	2	0
51-60	37.5	79	165	89	20	97		12	no	2	0
21-30	36.2	98	149	91	16	98		12	no	2	0
51-60	37.5	79	130	80	15	96		12	no	1	0
31-40	37.5	118	120	79	32	97		11	no	2	1
41-50	36.8	78	115	78	18	100		12	no	1	0
21-30	37.1	78	115	78	18	98		12	no	1	0
41-50	36.9	88	88	67	25	91	15	11	no	2	2
61-70	36.4	74	134	87	22	98		12	no	2	1
61-70	37.1	86	125	86	15	100		12	no	2	0
41-50	38.2	92	124	75	18	95		12	no	2	0
61-70	36.8	81	140	89	20	92	15	12	no	2	0
61-70	38.1	115	111	74	20	93		12	no	2	0
61-70	37.6	77	109	77	20	96		12	no	2	0
51-60	37	98	138	77	15	98			no	2	0
31-40	37.7	78	122	73	19	96	15	12	no	1	0
21-30	37	64	124	71	14	100		12	no	2	0
61-70	36.9	65	165	93	16	98		12	no	1	0
61-70	38	82	128	75	18	99	11	11	no	1	1
91-95	36.8	98	185	78	18	98		12	no	2	0
21-30	37.7	96	121	76	17	99		12	no	1	0
18-20	36.8	100	144	89	19	100		12	no	2	0
81-90	36.8	76	144	77	18	98	15	12	no	2	0
51-60	38	102	149	90	20	98		12	no	2	0
21-30	35.8	72	97	69	26	100	8	12	no	1	3
41-50	39	145	131	68	30	96		8	no	2	1
61-70	37.1	70	119	68	24	98	15	12	no	2	1
61-70	38.4	111	161	98	21	92		12	no	2	0
71-80	36.2	89	203	108	20	97	15	12	no	2	0
61-70	37.9	88	146	75	18	94		12	no	1	0
61-70	37.7	72	147	77	19	100		12	no	1	0
51-60	37	70	139	84	25	97	15	12	no	1	1
71-80	37.3	89	159	109	20	97	12	11	no	2	1
61-70	36.8	124	94	60	35	100	4	9	no	2	3
61-70	36.7	53	125	78	15	100		12	no	2	0
81-90	37.2	76	155	62	18	97		12	no	1	0
51-60	37.5	93	134	84	18	96	15	12	no	2	0
81-90	36	70	179	76	18	99		12	no	2	0
61-70	36.7	76	131	78	15	100		12	no	2	0
41-50	37.6	70	147	106	33	98	7	11	no	2	2
41-50	36.1	110	133	83	18	88		12	no	2	0
21-30	37.3	77	132	79	20	100	15	12	no	2	0
71-80	37.6	115	104	73	30	99		11	no	2	1
31-40	36	85	58	35	18	98		11	no	2	1
21-30	36.1	79	110	74	27	100	15	12	no	1	1
31-40	36.5	90	137	98	18	98		12	no	2	0
41-50	36.2	68	146	92	20	98		12	no	1	0
71-80	36.8	64	193	99	18	95		11	no	2	0
71-80	36.5	87	115	63	20	99		12	no	2	0
51-60	36.4	76	133	84	19	98		12	no	2	0
51-60	36.5	60	122	75	18	99		12	no	2	0
51-60	36.4	60	90	64	20	100	14	12	no	2	2
41-50	36.6	109	121	75	26	100		12	no	1	1
	35.2	0	0	0	0	0		0	yes	2	1
21-30	37	92	119	77	22	91		12	no	2	1
61-70	37	62	140	82	18	95		0	no	2	0
61-70	37.5	70	122	77	16	96		12	no	1	0
61-70	38.6	72	127	85	20	94		12	no	2	0
31-40	36.9	71	115	87	21	94		12	no	2	0
21-30	36.2	93	136	68	21	100		12	no	1	0
41-50	36.8	70	219	139	18	92	8	10	no	1	1
41-50	38.8	128	133	75	25	100			no	2	1
51-60	36	139	92	58	25	97	7	10	no	2	3
41-50	38.6	112	125	68	22	96			no	1	1
41-50	36.5	63	146	97	20	97	15	12	no	2	0
61-70	36.5	65	72	45	25	96	15	10	no	2	2
41-50	36.7	88	90	67	18	92	15	12	no	1	1
31-40	36.2	79	96	58	16	100		12	no	1	1
61-70	36.4	87	111	72	15	100		12	no	2	0
61-70	36	64	151	68	20	95		12	no	2	0
51-60	38.7	93	139	89	13	97		12	no	2	0
71-80	36.5	80	185	86	25	99	6		no	1	2
61-70	38	103	158	108	19	91		12	no	2	0
41-50	36.5	87	181	150	20	100		12	no	2	0
31-40	37.4	90	143	78	18	97		12	no	2	0
18-20	35	101	128	82	20	98	3	8	no	2	1
31-40	36.4	95	119	77	17	96	15	12	no	2	0
61-70	36.9	150	165	140	14	83	5	12	no	2	1
31-40	36.5	70	186	102	18	97		12	no	2	0
51-60	37.4	90	112	74	20	95			no	1	0
51-60	37	76	134	99	20	99	15	12	no	2	0
51-60	36.5	88	125	85	20	96	15	12	no	2	0
18-20	36.8	79	125	71	20	100	9	12	no	1	1
41-50	37.9	73	125	78	16	95	15	12	no	1	0
61-70	36.8	66	170	89	16	98		12	no	2	0
31-40	37.4	90	136	75	20	98			no	2	0
51-60	37.9	117	124	69	21	97	15	12	no	1	0
61-70	36.8	75	96	64	21	95		12	no	2	1
31-40	36.3	68	97	56	13	99		12	no	1	1
71-80	36.4	108	158	93	20	99		12	no	2	0
21-30	37.1	92	134	90	25	97		12	no	2	1
61-70	37	74	126	66	25	99		12	no	1	1
51-60	37.8	98	139	112	20	96		12	no	1	0
41-50	36.7	91	192	98	20	99	15	12	no	2	0
41-50	36.5	87	112	75	15	91	15	12	no	2	0
18-20	35.6	0	0	0	0	0		0	yes	2	1
51-60	37.9	88	131	92	20	99	15	12	no	1	0
41-50	37.2	87	111	75	16	98	15	12	no	1	0
51-60	36.4	77	198	116	21	96	6	10	no	2	1
18-20	37.2	109	120	74	16	98	5	5	no	1	1
31-40	36.6	105	98	61	25	95		12	no	2	2
61-70	36.2	111	122	63	35	63	15	11	no	1	1
51-60	36.8	71	123	82	19	100		12	no	2	0
51-60	36.4	62	157	115	19	96	7	11	no	1	1
61-70	36.8	89	142	78	18	96		12	no	2	0
51-60	37.8	83	137	100	20	100			no	2	0
21-30	36.8	86	129	90	25	98	7		no	1	2
61-70	36.8	82	153	88	22	99	15	12	no	2	1
41-50	36.1	76	125	86	20	100		12	no	2	0
71-80	38.2	71	109	55	16	94	13	12	no	1	1
21-30	36.3	77	98	61	21	99	15	12	no	2	1
61-70	37.4	100	98	65	20	99		12	no	1	1
41-50	37	89	96	70	22	89	15	12	no	2	2
71-80	35	80	151	85	18	89		12	no	2	0
41-50	37	103	114	69	16	88	15	12	no	2	0
61-70	37	70	165	92	12	92	15	12	no	1	0
51-60	37.2	82	117	79	20	99	15	12	no	1	0
81-90	36.9	112	114	80	16	83		12	no	2	0
51-60	37.6	91	108	59	21	99	9	11	no	2	1
51-60	37.9	92	151	88	18	96		12	no	2	0
41-50	37.4	73	151	96	18	98		12	no	2	0
61-70	37.2	68	121	74	20	98		12	no	2	0
41-50	36.6	68	132	91	20	99	15	12	no	1	0
31-40	37	125	148	101	28	100			no	2	1
31-40	37.6	82	97	58	18	100	12	11	no	2	2
31-40	37.3	85	141	81	19	96		12	no	2	0
61-70	37	75	124	83	20	96	15	12	no	1	0
51-60	36.9	110	146	85	19	99		12	no	2	0
31-40	36.6	102	124	55	30	95	15	11	no	2	1
51-60	36.4	78	124	78	20	98	15	12	no	2	0
71-80	36.7	78	140	88	20	96	15	12	no	1	0
41-50	36.2	92	155	92	24	98		12	no	1	1
41-50	36.4	110	112	73	20	97	12	12	no	1	1
31-40	36.4	66	138	97	20	99	15	12	no	2	0
51-60	36.5	79	150	89	20	100			no	2	0
51-60	36.4	79	127	77	20	98	9	11	no	2	1
51-60	33.7	120	71	59	22	62		6	yes	1	2
61-70	37	127	98	77	33	98		11	no	2	2
71-80	37.2	87	97	59	20	92		12	no	1	1
51-60	37.5	110	125	102	19	98	15	12	no	1	0
61-70	37	83	116	60	14	93	15	12	no	1	0
31-40	37.7	85	128	79	28	99		12	no	2	1
31-40	37	128	117	62	25	95		12	no	1	1
51-60	37.1	100	219	85	20	100		12	no	2	0
31-40	37.9	94	121	87	14	98			no	2	0
51-60	36.5	108	240	82	20	100	15	12	no	1	0
61-70	36.2	61	150	102	20	95		12	no	2	0
41-50	36.5	58	100	74	20	98	15	12	no	2	1
21-30	36.5	72	132	71	15	100	9	10	no	2	1
41-50	36.3	81	119	79	20	100		12	no	2	0
51-60	35.9	110	90	55	30	92		11	no	2	2
61-70	36	127	113	87	27	90		12	no	2	1
31-40	36	70	120	80	23	99	15	12	no	2	1
41-50	36.5	78	122	78	20	98		12	no	2	0
41-50	37.3	73	111	78	21	96	15	12	no	2	0
61-70	37.6	96	150	85	17	96	15	12	no	2	0
41-50	37.9	100	122	88	29	93	15	12	no	2	1
61-70	36.2	65	110	58	20	86		12	no	1	0
51-60	36.5	82	149	80	18	98		12	no	2	0
21-30	36.7	91	137	76	19	100		12	no	2	0
21-30	37.2	128	118	74	20	100		12	no	1	0
61-70	37.9	75	166	94	25	95	15	12	no	1	1
61-70	37	96	144	87	18	99		12	no	1	0
61-70	37	81	190	98	16	98		12	no	1	0
61-70	36.7	66	136	99	21	97	15	12	no	2	0
41-50	38.3	78	133	75	15	99	7	9	no	2	1
51-60	36.6	89	163	78	20	98	15	12	no	2	0
61-70	37.2	76	132	88	15	100		12	no	2	0
61-70	35.5	92	75	35	22	98	15	10	no	2	2
41-50	38	112	138	83	15	100		12	no	1	0
31-40	37.2	111	112	78	16	100	14		no	2	1
61-70	36.3	89	148	97	20	98		12	no	2	0
41-50	36.8	103	141	64	18	100		9	no	2	0
71-80	36.5	118	94	55	18	92		12	no	2	1
41-50	36.9	79	142	73	18	97	15	12	no	2	0
51-60	36.4	140	86	52	34	85		6	no	2	2
71-80	37	94	126	79	25	88	15	12	no	2	1
41-50	37.1	66	147	80	18	99	15	12	no	2	0
41-50	36.2	144	77	42	30	89		5	yes	2	2
51-60	36.5	74	168	102	17	98		12	no	2	0
31-40	36.4	87	105	65	25	88	15	12	no	2	1
71-80	37.2	84	143	79	17	98	15	12	no	2	0
51-60	36.5	78	112	82	17	95	15	12	no	2	0
21-30	36.3	95	110	81	29	100		12	no	1	1
51-60	36.5	94	147	85	11	98		12	no	2	0
21-30	36.6	87	183	103	16	98		12	no	2	0
61-70	36.6	55	85	42	17	95			no	2	1
41-50	38.3	92	158	94	20	92	15	12	no	2	0
21-30	37	102	129	75	16	98	15	12	no	2	0
51-60	36.9	72	141	87	15	96		12	no	2	0
61-70	37.2	102	160	81	22	97		12	no	1	1
51-60	36.3	80	109	77	18	100			no	1	0
51-60	36.8	118	130	78	16	100		12	no	2	0
21-30	36.5	65	149	62	17	95		12	no	2	0
18-20	36	118	127	90	19	97		12	no	1	0
51-60	36.8	82	60	41	20	93	15	10	no	2	1
51-60	36.7	82	123	61	19	92			no	2	0
51-60	37.4	95	101	43	20	95	15	12	no	1	0
51-60	37.1	59	182	96	20	98		12	no	2	0
61-70	37	97	176	110	16	97	14	12	no	2	1
61-70	36.5	80	125	81	18	98		12	no	2	0
21-30	36.5	125	100	67	20	97	15	12	no	2	1
31-40	36	125	92	63	12	96	15		no	2	1
21-30	35.5	124	126	94	18	94	10	11	no	2	1
61-70	38.2	109	117	71	17	95			no	2	0
31-40	36	107	142	102	29	91	6		no	2	2
31-40	36	119	144	102	25	91		8	no	2	1
71-80	36.5	101	117	83	18	98		12	no	2	0
51-60	36.5	60	128	111	18	98	15	12	no	1	0
61-70	33.2	0	0	0	0	0	3	0	yes	2	2
71-80	37.8	80	192	94	25	89	15	12	no	2	1
71-80	37	80	126	71	19	99		12	no	2	0
51-60	38	104	124	95	20	95	15	12	no	2	0
61-70	36.6	71	128	81	18	98	15	12	no	2	0
61-70	36.5	89	146	78	20	96	15	12	no	2	0
61-70	36.9	77	158	87	19	99			no	1	0
51-60	36.7	79	124	75	18	95		10	no	2	0
31-40	36.5	95	207	122	20	98		12	no	2	0
41-50	37.2	90	134	81	45	100		0	no	2	1
71-80	36.7	67	158	55	18	94		12	no	2	0
18-20	36.5	108	121	65	18	98		12	no	1	0
51-60	36.7	84	128	84	13	98	15	12	no	2	0
51-60	37.1	70	106	64	16	100	15	12	no	1	0
41-50	36.9	89	138	84	18	97		12	no	2	0
41-50	37.3	96	129	84	20	99		12	no	2	0
61-70	35.5	86	108	72	22	97	15	12	no	2	1
21-30	36.5	91	146	77	18	98		12	no	2	0
41-50	37.1	84	121	89	19	98		12	no	2	0
21-30	36	95	127	79	27	97		12	no	2	1
21-30	37.8	125	131	86	32	100		11	no	1	1
61-70	36.8	77	156	87	18	100		12	no	2	0
31-40	36.9	115	116	85	31	100		11	no	1	1
51-60	35.3	73	108	74	20	98		12	no	2	0
51-60	36.8	91	111	79	22	96		12	no	2	1
41-50	37.6	99	125	85	21	99	15	12	no	2	0
71-80	37.6	67	181	101	18	96	15	12	no	2	0
51-60	37.2	111	116	65	22	100	15	12	no	1	1
71-80	37.3	102	121	88	31	98		11	no	2	1
61-70	36.2	94	180	84	19	95		12	no	2	0
41-50	37.5	90	137	90	20	100		12	no	2	0
51-60	38.3	113	136	93	20	96		12	no	2	0
51-60	36.6	79	135	78	18	100			no	2	0
41-50	37	91	132	87	22	96	15	12	no	2	1
31-40	36.1	78	146	95	20	100	15	12	no	1	0
31-40	36.7	111	132	91	17	99	8	10	no	2	1
41-50	37.1	74	136	78	17	98		12	no	1	0
71-80	36.4	49	145	89	20	100	5	9	no	1	1
31-40	36.7	62	154	80	20	98		12	no	2	0
41-50	36.5	79	135	82	18	100		12	no	2	0
51-60	37.2	106	107	77	23	99		12	no	2	1
21-30	36.8	79	121	74	18	92			no	2	0
41-50	36.2	83	200	125	15	99	5	10	no	1	1
31-40	37.3	73	120	76	19	99		12	no	2	0
51-60	35.4	80	102	51	20	97		12	no	2	0
51-60	36.8	68	114	67	20	100	15	12	no	2	0
41-50	36.1	97	178	108	16	92	3	8	no	2	1
21-30	36.5	84	136	94	18	98		12	no	2	0
21-30	36.8	81	113	77	13	98		12	no	2	0
61-70	36.9	98	178	78	18	98			no	2	0
31-40	37.1	85	119	70	15	100	15	12	no	2	0
18-20	36.5	140	106	70	18	99		12	no	2	0
51-60	37	98	153	99	20	96		12	no	2	0
41-50	37	83	128	78	20	98	15		no	1	0
41-50	36.5	105	113	70	13	90		10	no	1	0
71-80	37	64	138	107	12	95		10	no	2	0
61-70	37.2	86	146	88	18	99		12	no	2	0
41-50	36	73	159	97	18	99		12	no	2	0
21-30	37.6	65	122	85	19	100			no	2	0
41-50	36.8	74	110	79	18	98			no	2	0
51-60	38	126	132	81	24	98	9	11	no	2	2
41-50	36.9	66	76	53	13	100		11	no	1	1
41-50	37.1	88	150	88	18	99		12	no	1	0
51-60	35.9	60	152	110	13	97		12	no	2	0
31-40	36.7	97	198	111	20	98		12	no	2	0
81-90	35	101	212	105	19	97		12	yes	2	0
41-50	36.7	87	111	75	17	100		12	no	1	0
61-70	35.7	118	123	75	19	95		12	no	2	0
51-60	37.2	98	156	102	18	95			no	2	0
51-60	37.3	105	136	77	17	97	15	12	no	2	0
51-60	36.9	70	119	74	25	92		12	no	2	1
51-60	36.5	117	131	82	20	96		12	no	1	0
21-30	38	66	156	96	20	97	9	5	no	2	1
18-20	37.6	88	129	78	20	98	15	12	no	2	0
21-30	35.8	89	136	87	23	98		12	no	2	1
51-60	36.7	84	181	94	22	100		12	no	2	1
61-70	36.5	91	202	100	16	94	6	12	no	1	1
61-70	37.9	104	137	64	15	100		12	no	1	0
21-30	36.4	72	146	81	19	98		12	no	2	0
51-60	36.8	89	109	71	18	98			no	2	0
61-70	36.6	95	139	66	20	96	15	12	no	2	0
61-70	37	92	142	93	15	98		12	no	1	0
41-50	36.3	114	151	117	29	93		12	no	2	1
61-70	36.8	94	112	71	26	91		12	no	2	1
61-70	37	82	141	82	19	99	15	12	no	2	0
71-80	37.4	134	131	70	32	94	5	8	no	2	2
41-50	35.6	88	141	111	18	96	15	12	no	1	0
51-60	36.6	59	131	76	19	97	15	12	no	1	0
61-70	36.3	89	175	100	20	98		12	no	2	0
21-30	35.3	133	102	54	25	100	15	12	no	2	1
41-50	35.8	96	115	65	19	83	10	12	no	2	1
41-50	36.4	87	142	89	18	99		12	no	2	0
31-40	37	80	127	80	18	99	15	12	no	2	0
61-70	37.5	75	122	61	13	98	14	12	no	1	1
51-60	33.7	30	95	32	20	95	3	8	yes	2	2
	34.5	35	86	54	20	95		7	no	2	1
41-50	37.2	100	115	80	16	100		12	no	1	0
21-30	37	76	119	81	18	99		12	no	2	0
18-20	36.3	82	122	83	16	96		12	no	2	0
41-50	37.6	99	131	84	18	99	15		no	1	0
61-70	36.6	85	147	98	31	100		11	no	2	1
61-70	36.5	103	97	54	28	94	15	12	no	2	2
61-70	36.5	70	129	88	20	94		12	no	2	0
18-20	37.5	76	143	89	20	98		12	no	1	0
31-40	36.6	107	109	79	17	95		12	no	2	0
61-70	37.1	64	119	79	17	98	15	12	no	1	0
41-50	36.9	82	135	88	19	98		12	no	2	0
21-30	36.2	77	123	81	15	95		12	no	1	0
51-60	36.5	91	137	82	18	95		12	no	2	0
41-50	37.4	97	96	84	25	95		12	no	2	2
21-30	37.4	97	96	84	25	95		12	no	2	2
61-70	35.3	56	153	75	19	96		12	no	2	0
51-60	36.4	69	156	88	19	99		12	no	1	0
21-30	33.5	45	34	20	15	20		5	yes	2	1
61-70	33.4	94	175	147	25	90		12	no	1	1
31-40	37.1	101	118	79	22	99		12	no	2	1
51-60	37	111	158	102	19	95		12	no	2	0
51-60	37.1	84	110	69	20	97		12	no	1	0
71-80	37.2	85	158	94	12	99		12	no	2	0
71-80	37.7	77	152	75	19	98	15	12	no	1	0
21-30	38.5	111	135	113	13	98	10	12	no	1	1
31-40	36.3	95	128	83	14	100		12	no	2	0
21-30	37.3	60	118	72	20	98		12	no	2	0
61-70	36.1	70	155	101	23	93	14	12	no	1	2
91-95	36.5	72	188	73	18	96		12	no	1	0
31-40	36.5	60	129	60	12	100	15	12	no	1	0
51-60	35.8	85	107	71	20	98	7	10	no	1	1
71-80	36.9	105	161	105	28	85	5		no	1	2
21-30	36.7	92	132	84	21	98	15		no	2	0
51-60	36.9	78	149	86	20	100		12	no	2	0
61-70	37.6	120	62	43	16	97		10	no	1	1
51-60	37	69	153	93	18	97		12	no	2	0
41-50	37	67	131	96	18	98		12	no	2	0
41-50	37	75	138	86	19	100		12	no	2	0
41-50	36.5	80	143	89	18	99		12	no	2	0
61-70	37.3	19	134	73	20	100	15	12	no	1	0
21-30	36	92	133	77	17	98		12	no	2	0
41-50	37	93	141	103	19	98		12	no	2	0
21-30	37.3	77	149	83	17	97		12	no	2	0
21-30	37.2	95	104	77	20	95		12	no	2	0
61-70	36.5	60	155	79	20	95	12		no	2	1
41-50	36.6	85	143	93	16	95			no	2	0
21-30	36.7	101	124	64	22	99		12	no	2	1
61-70	36.7	83	143	73	18	99		12	no	1	0
51-60	37.1	87	148	101	22	100		12	no	2	1
41-50	35	70	83	72	29	93	15	11	no	2	2
21-30	35	105	153	102	25	99	14	12	no	2	2
21-30	36.5	80	130	78	20	99		12	no	2	0
31-40	36.4	85	127	83	24	97			no	2	1
21-30	37.8	96	146	80	17	98		12	no	2	0
31-40	36.6	85	111	100	26	100			no	1	1
21-30	37.4	85	147	93	18	98		12	no	2	0
71-80	36.7	86	167	96	25	96	11		no	2	2
31-40	37.5	69	116	75	18	99		12	no	1	0
51-60	36.7	101	134	88	27	98	15	12	no	2	1
51-60	36.3	70	115	64	16	100	15	12	no	2	0
41-50	37.5	101	126	78	35	100		11	no	2	1
51-60	36.9	76	109	66	19	100		12	no	1	0
21-30	34.7	85	78	40	33	99	14	10	yes	2	3
91-95	36.1	37	115	75	18	95		12	no	2	0
21-30	36.7	65	115	69	18	98	15	12	no	2	0
61-70	35.8	107	81	60	24	96	15	11	no	2	2
61-70	35.8	107	81	60	24	96	15	11	no	2	2
51-60	36.8	106	150	102	26	98		12	no	2	1
61-70	36.2	66	172	85	17	95		12	no	1	0
21-30	37.1	60	142	88	20	100		12	no	2	0
21-30	35.6	85	123	67	15	98		12	no	2	0
18-20	37	120	125	102	20	99		12	no	2	0
51-60	36	76	146	91	20	100		12	no	2	0
21-30	37.7	85	114	65	12	95		12	no	1	0
21-30	36.5	82	110	68	17	99			no	1	0
81-90	36.4	88	154	72	18	98		12	no	1	0
51-60	36.4	66	116	94	20	90		12	no	2	0
51-60	36.4	66	115	96	20	90		12	no	2	0
21-30	36	80	110	65	26	99		12	no	1	1
51-60	37.2	60	213	112	21	100	3		no	2	1
31-40	36.5	75	102	65	16	99		12	no	1	0
21-30	36	128	113	42	43	75		9	no	2	1
31-40	37.1	103	147	97	22	92	12	12	no	2	2
41-50	36.7	71	176	98	20	98		12	no	2	0
81-90	36	82	109	56	20	100			no	1	0
31-40	37	77	162	81	17	100		12	no	2	0
51-60	35.9	68	136	83	22	97		12	no	1	1
51-60	37.2	104	135	79	20	100		12	no	2	0
18-20	37.9	84	176	89	29	92	5	9	no	2	2
61-70	36.5	77	156	83	20	98		12	no	1	0
31-40	35.6	103	114	77	20	100		12	no	1	0
21-30	36.5	94	128	83	22	95			no	2	1
31-40	36.5	86	145	77	19	98		12	no	2	0
41-50	37.4	77	150	89	24	98		12	no	2	1
61-70	36.4	92	122	78	20	96		12	no	2	0
71-80	37.3	71	208	85	16	95		12	no	2	0
31-40	37.8	115	117	74	23	98	15	12	no	1	1
31-40	36.7	129	79	41	24	98	10	10	no	1	3
61-70	37.2	166	136	96	21	62	3		no	1	1
51-60	36	67	134	92	13	99	10	12	no	2	1
81-90	36.6	65	146	87	20	100		12	no	2	0
51-60	36.5	86	197	105	16	98		12	no	1	0
51-60	36.5	89	101	70	20	97		12	no	2	0
31-40	37.3	105	137	96	30	99		11	no	1	1
51-60	36	73	155	96	26	99		12	no	2	1
31-40	37.5	90	104	66	18	99		12	no	2	0
51-60	36.8	98	152	99	20	96	12		no	2	1
71-80	37.1	63	215	102	20	95			no	1	0
51-60	37.7	84	120	72	20	97		12	no	2	0
31-40	36.8	115	97	61	22	95			no	2	2
51-60	37.1	92	119	81	20	100			no	1	0
41-50	37.9	116	132	94	16	97		12	no	1	0
61-70	37	83	125	82	16	98		12	no	1	0
51-60	37.2	156	126	52	49	95		11	yes	2	1
61-70	36	79	125	79	20	99		12	no	1	0
18-20	37.8	87	130	67	20	98		12	no	2	0
41-50	37.7	74	143	93	19	98		12	no	2	0
41-50	35.5	148	101	85	25	95	10	11	yes	1	2
31-40	37.2	69	160	134	21	100			no	2	0
51-60	37.7	115	123	95	20	95		12	no	2	0
51-60	37	98	112	65	17	95		12	no	2	0
71-80	37	82	148	72	15	100		12	no	2	0
51-60	37.8	95	114	67	26	96		12	no	2	1
41-50	36.4	94	166	96	20	99		12	no	2	0
51-60	36.5	75	121	69	24	96	15	12	no	2	1
41-50	37	0	0	0	0	0		4	yes	2	1
71-80	38.3	90	162	76	20	96			no	1	0
51-60	36.8	92	169	94	20	96		12	no	2	0
21-30	37.1	92	139	87	17	100	15	12	no	2	0
31-40	36.9	75	124	84	12	100	15	12	no	1	0
51-60	37	97	98	66	15	97		12	no	1	1
18-20	37.5	93	118	67	10	100	12	11	no	2	1
41-50	37	89	153	101	19	99			no	2	0
21-30	37	81	119	78	15	100		12	no	2	0
18-20	37.6	81	114	77	21	100			no	1	0
51-60	37.4	86	171	98	20	98			no	2	0
51-60	35.8	115	68	41	18	90			no	1	1
41-50	36.6	103	92	62	13	100		12	no	2	1
61-70	38.6	118	176	98	19	98		12	no	2	0
31-40	37.7	71	137	95	14	96		9	no	2	0
61-70	36.9	85	81	53	18	96		11	no	1	1
21-30	37.3	115	123	94	20	100		12	no	1	0
41-50	36.7	60	136	96	20	97		12	no	2	0
41-50	36.9	62	155	96	18	99		12	no	1	0
51-60	37.1	72	139	89	14	98		12	no	2	0
51-60	36.4	81	132	115	36	92		11	no	2	1
41-50	37.9	85	135	87	18	98	15	12	no	2	0
61-70	37.3	94	186	87	20	98			no	2	0
71-80	36	69	155	74	14	100			no	1	0
51-60	36.5	78	109	71	34	98	15	11	no	1	1
61-70	38.3	124	119	75	12	100		8	no	2	0
41-50	36.6	92	118	70	17	94	15	12	no	1	0
41-50	37.5	85	123	68	24	98		12	no	1	1
21-30	37.1	84	131	80	18	100			no	2	0
21-30	37	105	107	59	31	98	14	11	no	2	2
61-70	36.6	78	142	129	15	100			no	2	0
51-60	36	107	123	70	9	98	4		no	1	1
51-60	37.3	111	138	90	18	96		12	no	1	0
41-50	36.5	110	116	79	21	98		11	no	2	0
31-40	36.4	96	157	120	20	100		12	no	2	0
71-80	36.6	75	183	97	13	99		12	no	2	0
21-30	36	88	82	50	25	98	12		no	2	3
18-20	37.4	82	118	64	18	95		12	no	2	0
81-90	37	80	150	79	23	90	8	10	no	2	2
51-60	37	89	156	81	24	88			no	1	1
41-50	37.7	91	113	73	32	100		11	no	1	1
41-50	36.4	79	97	71	20	99	15	12	no	2	1
41-50	37.1	78	103	82	17	95			no	2	0
61-70	36.8	106	126	69	29	85		12	no	2	1
61-70	36.6	58	173	81	10	100	13		no	2	1
51-60	37.3	85	152	122	32	97		11	no	2	1
61-70	36.5	124	81	55	21	100	15	11	no	1	1
31-40	37.4	64	99	68	18	95		12	no	2	1
61-70	37.6	68	104	68	18	91			no	2	0
51-60	36.4	57	174	117	18	98	7		no	2	1
41-50	36.8	95	153	76	15	95			no	2	0
51-60	37.2	80	127	78	12	100			no	2	0
41-50	37.3	103	118	84	16	99		12	no	2	0
21-30	37.1	97	105	55	19	99		12	no	2	0
51-60	36.7	98	120	78	20	96		12	no	2	0
41-50	36.9	67	132	84	20	98		12	no	2	0
41-50	36.6	86	125	61	26	91	15	12	no	2	1
51-60	36	73	154	95	20	98	9	11	no	2	1
61-70	36.7	66	153	107	13	97	11		no	1	1
51-60	37.1	89	164	78	20	98		12	no	2	0
51-60	37	74	129	81	18	99			no	2	0
41-50	36.9	92	128	80	20	100		12	no	1	0
61-70	37.1	78	122	76	20	95			no	2	0
71-80	37.4	124	197	118	30	100		11	no	2	1
41-50	37.1	72	105	64	18	98	15	12	no	2	0
21-30	36.8	115	133	83	24	99	15	12	no	2	1
41-50	37.6	71	141	84	17	95		12	no	2	0
41-50	38.5	96	159	117	19	96			no	2	0
18-20	37	122	175	118	23	99		12	no	2	1
41-50	37.7	81	136	93	20	100			no	2	0
31-40	37.8	94	97	72	13	100	15	12	no	1	1
31-40	37.1	74	139	90	20	99		12	no	2	0
41-50	36.1	48	225	95	17	97	9	11	no	2	1
41-50	38	82	109	66	20	99		12	no	1	0
31-40	37.1	95	97	67	17	96		12	no	2	1
81-90	38.3	119	163	99	18	90			no	1	0
61-70	37	96	99	64	16	96			no	2	1
61-70	38.4	80	158	81	18	98	15	12	no	1	0
41-50	39.3	158	110	85	30	97	11	10	no	2	2
41-50	38.2	116	132	94	30	98	14	11	no	1	2
21-30	37.6	97	131	70	16	97		12	no	2	0
21-30	37.5	90	141	74	22	100		12	no	2	1
51-60	36.5	104	217	94	15	97			no	2	0
51-60	37.5	59	206	120	17	100		12	no	2	0
41-50	36.2	102	81	45	31	99	14	10	no	2	3
41-50	36.2	102	81	45	31	99	14	10	no	2	3
41-50	36.5	82	110	68	20	96		12	no	2	0
18-20	37	106	152	77	16	97		12	no	2	0
31-40	37.2	119	96	59	20	99			no	2	1
31-40	37	58	117	79	18	98		12	no	2	0
71-80	35.4	95	174	87	22	95			no	2	1
41-50	36.8	77	159	85	17	98			no	2	0
51-60	35.9	72	153	89	20	100	15	12	no	2	0
51-60	35.9	71	153	94	20	100	15	12	no	2	0
	0	0	0	0	0	0		5	yes	2	1
51-60	35.5	102	80	48	29	94			yes	1	2
31-40	36	108	137	85	18	98			no	1	0
31-40	37.5	102	115	99	20	100			no	2	0
61-70	37.3	64	170	91	20	98			no	1	0
21-30	36.5	81	154	93	17	100			no	2	0
41-50	36.4	93	123	85	20	99		12	no	1	0
21-30	36.9	108	107	74	15	93		12	no	2	0
61-70	37.9	87	131	90	12	96			no	1	0
61-70	37.9	90	130	71	20	93			no	2	0
61-70	37.6	98	140	83	20	100			no	1	0
51-60	37.6	76	186	106	14	95		12	no	2	0
61-70	37.1	71	138	71	19	99		12	no	1	0
21-30	37.1	109	130	83	24	100	15	12	no	2	1
41-50	38	70	161	83	27	95	12	11	no	2	2
51-60	37.7	84	130	76	16	98		10	no	1	0
61-70	37	84	167	102	18	96			no	2	0
41-50	36.5	73	110	61	27	98		12	no	2	1
	36.6	87	156	98	20	97			no	2	0
31-40	37.6	76	147	105	18	98	15	12	no	2	0
61-70	37	79	133	91	21	96		12	no	1	0
61-70	37.8	87	115	69	18	98		12	no	1	0
41-50	36.3	84	124	88	15	99		12	no	2	0
41-50	36.3	84	124	88	15	99			no	2	0
71-80	38.7	126	124	62	20	91	15	12	no	1	0
51-60	37.1	79	104	79	20	97		12	no	2	0
71-80	36.6	70	151	86	40	97		11	no	2	1
21-30	36.7	93	124	86	30	90	15	11	no	2	1
31-40	36	108	80	50	25	91			no	2	2
41-50	36.5	69	107	65	20	99			no	1	0
21-30	37.1	72	151	87	16	98	15	12	no	2	0
71-80	36.8	121	114	82	23	77	15	12	no	1	1
51-60	37.3	76	129	76	16	97		12	no	2	0
41-50	38.1	94	115	68	18	98			no	2	0
51-60	36.7	88	148	91	16	100		12	no	1	0
61-70	37.5	72	142	88	12	100			no	2	0
61-70	36.9	92	160	101	21	97	14	12	no	1	1
51-60	39	74	124	80	30	96		11	no	2	1
41-50	38	97	126	85	18	99		12	no	2	0
61-70	36.5	75	189	88	20	99	8		no	1	1
71-80	36	60	178	56	20	96			no	2	0
21-30	37.3	114	128	68	30	98		11	no	2	1
81-90	38.4	114	101	68	16	99	15	12	no	1	0
51-60	37.8	97	167	114	24	98		12	no	2	1
31-40	37.1	98	160	91	20	95			no	2	0
31-40	36.6	84	159	95	23	98		12	no	2	1
31-40	36.6	84	159	95	23	98	10		no	2	2
21-30	37.4	122	122	65	15	100		12	no	1	0
61-70	37	68	130	80	17	98		12	no	1	0
41-50	36.7	72	132	67	16	99		12	no	2	0
21-30	37	82	128	85	20	96		12	no	2	0
41-50	37	85	138	95	20	100		12	no	2	0
51-60	36.5	88	109	71	17	97		12	no	2	0
61-70	37.1	89	130	92	22	95			no	2	1
71-80	36.2	82	119	60	16	97	12		no	1	1
61-70	37	70	128	62	12	96			no	2	0
51-60	36.7	69	148	78	36	100		11	no	2	1
41-50	36.5	71	213	122	20	97			yes	2	0
41-50	36.6	84	161	101	20	96	15	12	no	2	0
18-20	37.5	85	157	80	14	99		12	no	2	0
41-50	36.7	83	101	69	20	93			no	2	0
21-30	37.6	110	120	69	17	97	15	12	no	2	0
31-40	36.7	115	126	85	20	100		12	no	2	0
61-70	37.6	107	132	73	20	82	15	12	no	1	0
61-70	37.8	87	130	85	35	96		11	no	1	1
61-70	37.7	99	152	94	20	98	15	12	no	2	0
71-80	36	46	99	57	26	98	15	12	no	2	2
61-70	36.8	103	95	67	23	91	10	12	yes	1	3
41-50	37.8	80	118	74	18	99			no	1	0
51-60	36.4	65	120	68	17	95		12	no	2	0
41-50	37.6	81	134	91	29	96	15	12	no	2	1
21-30	37	74	112	78	15	96		12	no	2	0
61-70	37.2	106	123	73	18	99		12	no	2	0
51-60	37.1	66	161	95	22	99	11	11	no	2	2
61-70	35.9	82	139	96	18	99	11		no	2	1
	36.7	100	150	138	32	97		11	no	2	1
81-90	37.2	87	168	88	17	95	8		no	1	1
51-60	37	84	103	76	28	96	3		no	2	2
31-40	36.8	89	130	80	20	98	15	12	no	2	0
31-40	36.7	100	141	99	25	100		12	no	2	1
51-60	36.7	75	142	89	17	100	15	12	no	2	0
41-50	38	78	103	63	19	96		12	no	1	0
41-50	36.7	61	100	66	16	99		12	no	1	1
61-70	37	67	140	59	18	96		12	no	1	0
31-40	36.1	115	127	77	25	99		8	no	2	1
41-50	38.1	122	130	99	27	100		12	no	1	1
51-60	38.7	135	155	88	34	90		9	no	1	1
41-50	38.3	97	114	66	18	99		12	no	2	0
71-80	36.8	59	148	85	18	95		12	no	2	0
	36.9	78	161	115	25	91	5	12	no	2	2
51-60	37.3	79	120	69	24	99		12	no	2	1
61-70	37.3	86	160	85	18	99		12	no	2	0
61-70	37	87	149	64	25	99		12	no	2	1
41-50	37	63	119	68	18	92		12	no	2	0
41-50	37.3	63	128	69	23	100			no	1	1
61-70	36.6	71	170	90	20	98			no	2	0
41-50	37.9	122	105	57	37	97		11	no	2	1
21-30	37.7	125	139	74	26	95			no	2	1
21-30	36.3	78	141	72	15	96	15	12	no	2	0
21-30	37	135	137	75	25	96		12	no	1	1
51-60	36.3	80	159	99	20	99		12	no	2	0
21-30	36.5	72	123	76	15	98		12	no	1	0
21-30	36.3	105	146	99	25	95			no	2	1
21-30	37.3	81	132	114	19	98	15	12	no	2	0
21-30	37.4	112	114	75	20	96		12	no	2	0
18-20	37.8	97	148	75	14	98		12	no	2	0
61-70	37.5	62	99	46	30	99			no	1	2
41-50	38.8	105	109	76	21	100		12	no	2	0
51-60	36.6	88	142	119	22	97		12	no	2	1
21-30	36.5	95	108	62	20	100		12	no	2	0
31-40	36.8	79	109	75	18	96			no	2	0
31-40	37.8	76	122	66	16	95			no	2	0
51-60	38.1	87	102	75	16	98		12	no	1	0
51-60	37.8	97	129	83	15	100	5	9	no	1	1
21-30	36.4	140	141	90	30	100		4	no	2	1
61-70	36.2	100	97	69	25	95			no	2	2
21-30	37.8	76	120	81	18	99			no	1	0
51-60	38	71	126	60	13	97			no	2	0
71-80	36.5	87	184	95	19	94			no	2	0
61-70	37.3	69	182	93	16	96		12	no	2	0
51-60	35.5	63	149	116	10	100	15	12	no	1	0
31-40	37	113	138	93	20	99			no	2	0
61-70	37.2	85	130	85	20	99		12	no	2	0
18-20	37	80	123	74	22	100		12	no	2	1
31-40	36	102	134	119	16	98		12	no	2	0
	35	81	89	69	35	80		10	yes	1	2
41-50	38.4	98	161	88	18	95		10	no	2	0
41-50	36.9	79	145	94	22	99			no	2	1
61-70	37	100	153	99	18	100		12	no	2	0
51-60	37.5	69	177	88	17	98		12	no	2	0
31-40	36.8	108	133	104	20	93	10	11	no	2	1
61-70	35.9	144	101	75	25	89		12	no	2	1
51-60	36.4	58	148	81	18	91	7	10	no	2	1
61-70	36.9	64	149	91	22	99			no	1	1
21-30	38.5	137	134	87	23	99		12	no	2	1
61-70	35.7	96	89	51	25	85		9	no	1	2
41-50	36.5	75	132	94	20	100		12	no	2	0
41-50	35.5	76	158	75	26	85		8	no	2	1
41-50	36.8	98	91	63	20	100		12	no	2	1
31-40	36.6	137	156	88	37	84	9	10	no	2	2
71-80	37	88	148	75	29	96		10	no	2	1
41-50	38.1	112	127	86	19	99		12	no	2	0
61-70	36.7	88	151	101	28	100			no	1	1
51-60	37.7	83	187	96	21	97		12	no	2	0
31-40	36.9	75	146	93	18	95		12	no	2	0
61-70	35.4	61	139	123	0	84		4	yes	1	0
41-50	37.3	60	140	86	17	98		12	no	2	0
61-70	36	80	159	66	26	92		11	no	2	1
71-80	37.1	99	150	96	26	99	14		no	1	2
51-60	37	66	119	81	12	100		12	no	1	0
61-70	35	120	75	40	30	78		8	no	1	2
51-60	35.5	123	62	26	27	90	15	10	no	1	2
21-30	36.6	85	152	97	13	95	8	10	no	2	1
31-40	38	111	118	70	21	96	5		no	1	1
31-40	34.9	79	132	86	22	67	6	12	no	2	2
51-60	36.8	89	136	91	20	100		12	no	2	0
41-50	37	88	133	86	19	96	15	12	no	2	0
21-30	37.1	77	126	88	15	98		12	no	1	0
71-80	37.8	98	175	86	20	100		12	no	2	0
21-30	34.2	120	81	41	10	97	6	11	no	2	2
21-30	36.8	55	87	53	19	99	15	11	no	1	1
41-50	38.1	111	104	59	17	98		12	no	2	0
41-50	37	66	131	81	16	99		12	no	2	0
31-40	36.9	65	132	79	20	100		12	no	2	0
18-20	37	104	129	90	21	100	15	12	no	2	0
61-70	37.4	53	102	65	21	100		12	no	1	0
61-70	38.1	123	138	88	19	96		12	no	1	0
21-30	37.3	101	121	72	23	98			no	2	1
51-60	36	86	147	91	20	100		12	no	2	0
21-30	36.3	150	133	79	35	85		4	yes	2	1
21-30	36	108	88	64	28	90			no	2	2
41-50	34.8	71	93	34	20	100			no	1	1
41-50	37.7	102	132	97	24	86			no	2	1
51-60	37	85	149	111	20	97	7	10	no	2	1
51-60	37.3	72	118	87	18	95	10		no	2	1
21-30	37.8	90	136	62	19	98		12	no	2	0
61-70	37.9	80	143	70	19	98		12	no	1	0
61-70	36.3	61	101	69	14	96		11	no	2	0
51-60	36.3	67	135	93	21	100		12	no	2	0
61-70	38.2	95	173	101	20	100			no	2	0
61-70	37	72	111	67	19	95		9	no	1	0
61-70	36.7	74	155	84	17	100			no	2	0
31-40	35.6	66	117	65	20	98			no	2	0
61-70	36	94	118	61	19	95	4	12	no	2	1
71-80	34.4	70	38	28	10	80			yes	2	1
71-80	37.3	71	167	74	20	100			no	1	0
41-50	37.3	100	130	84	16	96			no	2	0
31-40	36.4	77	149	99	12	100		12	no	2	0
	34.3	104	103	86	20	89	7	10	no	1	1
21-30	36.8	102	127	79	16	97		12	no	2	0
41-50	36.9	77	138	94	19	99		12	no	2	0
71-80	37.3	98	170	79	17	96		12	no	1	0
71-80	37.3	97	178	68	29	94	7	10	no	2	2
51-60	37	80	153	91	16	98			no	1	0
41-50	37.6	97	136	78	20	97		12	no	2	0
31-40	36	80	144	113	18	100		12	no	2	0
61-70	36.3	66	100	60	17	98		12	no	2	1
31-40	37.3	93	110	82	18	97		12	no	2	0
21-30	37.2	79	131	96	15	100	15	12	no	2	0
51-60	36	88	144	94	20	99			no	2	0
51-60	37.4	90	137	99	19	89		12	no	2	0
18-20	37.8	110	120	67	14	100		12	no	1	0
31-40	37.1	74	162	93	16	100		12	no	2	0
21-30	33.7	101	92	57	23	100		12	no	2	2
41-50	36.2	102	114	84	20	100		12	no	2	0
71-80	38.3	96	171	84	20	100			no	2	0
51-60	36	58	73	51	17	98		10	no	2	1
61-70	36.8	76	120	80	18	100			no	1	0
61-70	37.2	83	158	94	15	100	15	5	no	1	0
51-60	36.5	92	172	106	19	95			no	1	0
41-50	37	79	101	65	26	99			no	2	1
31-40	37.3	95	140	85	20	97			no	1	0
21-30	37	98	171	100	25	100		11	no	2	1
	35.9	120	139	58	20	95		12	no	2	0
31-40	37.7	125	131	86	19	100	7	8	no	1	1
51-60	35.3	73	131	81	17	87		12	no	2	0
41-50	36.7	97	137	89	24	98	10	8	no	1	2
31-40	37.8	100	180	126	12	95		12	no	2	0
61-70	37.6	80	155	71	19	95		12	no	2	0
51-60	37	98	142	88	18	95		12	no	2	0
21-30	36.5	79	121	75	18	100			no	2	0
51-60	36.8	104	123	73	19	95		12	no	2	0
	36.1	110	148	99	19	100	7	10	no	2	1
31-40	36	58	80	56	10	49		8	yes	2	1
51-60	36.6	91	119	72	19	100		12	no	2	0
61-70	37.8	87	127	92	46	92			no	1	1
51-60	39	71	144	85	18	99		12	no	2	0
51-60	36.7	65	114	76	17	98		12	no	2	0
31-40	36.9	95	103	73	18	96			no	1	0
41-50	37.4	81	127	85	20	100			no	2	0
31-40	37.1	91	156	98	29	94		12	no	2	1
51-60	37	102	132	92	19	100		12	no	2	0
21-30	37.5	86	132	85	23	96		11	no	2	1
31-40	36.7	68	123	67	16	100		12	no	1	0
41-50	36.8	109	159	100	18	95	14	12	no	2	1
51-60	36	75	107	62	28	98		12	no	1	1
51-60	36.9	74	112	75	19	95			no	1	0
41-50	36.9	89	130	75	19	100			no	2	0
51-60	37.1	77	166	93	18	94	9	12	no	2	1
31-40	36	99	79	61	19	100	15	11	no	2	1
61-70	35	0	0	0	0	0			no	2	1
41-50	37.1	85	126	86	32	100	15	11	no	1	1
51-60	37.4	71	108	65	15	98	15	12	no	2	0
31-40	37.8	96	127	71	20	97		12	no	1	0
18-20	37.6	93	125	75	15	100			no	2	0
61-70	37.9	83	152	72	11	97		12	no	1	0
41-50	37.5	86	136	85	16	100		12	no	1	0
31-40	34.7	105	95	49	43	77			yes	2	2
51-60	37.2	98	149	86	19	97		12	no	2	0
71-80	37	78	176	83	23	99	15	9	no	2	1
61-70	36.7	92	156	98	22	95			no	2	1
61-70	37	67	156	98	18	96			no	2	0
61-70	37	67	156	98	18	96			no	2	0
41-50	36.4	76	99	54	16	99			no	2	1
41-50	37.1	90	132	74	18	99			no	2	0
51-60	37.6	72	134	79	12	96		12	no	2	0
81-90	37.2	98	153	65	23	96	12	11	no	2	2
51-60	36.5	82	136	79	16	98			no	2	0
41-50	37.6	135	109	68	18	96	15	12	no	2	0
61-70	36.1	85	109	64	27	93		12	no	2	1
41-50	36	74	132	84	13	98		12	no	2	0
71-80	36.3	64	160	84	20	96		12	no	2	0
61-70	37.8	94	91	55	18	100	15	12	no	1	1
41-50	37	153	114	97	18	75	3	8	no	1	1
41-50	36.5	89	132	87	18	100			no	1	0
61-70	37.4	83	138	87	18	100		12	no	2	0
21-30	37	129	112	78	19	96		12	no	2	0
41-50	37	89	132	81	18	99		12	no	2	0
61-70	36.9	79	123	69	21	98			no	1	0
71-80	37.5	63	100	55	19	100		12	no	1	1
61-70	36.3	102	144	76	26	96			no	1	1
21-30	37.7	70	131	79	16	99		12	no	2	0
61-70	36.5	81	155	84	18	99			no	1	0
41-50	36	81	131	88	22	100		12	no	2	1
51-60	37.2	89	137	85	20	96	15	12	no	2	0
21-30	37.6	102	126	65	16	100	15	12	no	2	0
21-30	37	96	117	74	17	96		12	no	2	0
21-30	36.8	78	127	78	20	97		12	no	1	0
21-30	36.5	85	112	75	20	100	12		no	2	1
41-50	38	161	166	139	35	95		11	no	2	1
51-60	36.8	102	99	63	31	97		11	no	2	2
41-50	35.5	127	87	63	16	96	7	10	no	1	2
51-60	37.4	119	173	80	22	95			no	2	1
61-70	36.9	78	153	77	16	99		12	no	1	0
61-70	36	75	137	79	25	92		12	no	1	1
31-40	37.7	71	134	87	17	98		12	no	2	0
51-60	36.2	72	161	106	18	98			no	2	0
31-40	37.3	98	115	76	15	100	15	12	no	1	0
61-70	36.6	59	132	58	18	98	15	12	no	2	0
31-40	36.6	108	101	88	18	99	15	12	no	1	0
21-30	37.2	71	130	83	18	96			no	2	0
41-50	37.2	94	139	96	20	100		9	no	2	0
21-30	36.5	76	106	69	18	99		12	no	1	0
21-30	36.9	89	100	60	18	99		12	no	2	1
21-30	37.2	64	135	70	17	98		12	no	2	0
51-60	37.2	56	157	90	20	96		12	no	2	0
81-90	37.9	165	133	86	22	96		12	no	1	1
21-30	37.2	102	120	70	20	100		12	no	1	0
21-30	37.3	86	137	84	22	100		12	no	2	1
31-40	36.7	105	130	62	20	95		12	no	1	0
61-70	36	86	128	101	16	100	7		no	2	1
18-20	36	152	151	85	20	94	6	10	yes	1	1
51-60	36.8	84	139	87	22	100	15	12	no	2	1
61-70	38.1	86	147	91	18	100	15	12	no	1	0
81-90	36.5	87	141	85	20	99	15	12	no	1	0
21-30	38.1	99	124	71	18	100			no	2	0
41-50	37.4	100	153	78	20	97	15	12	no	1	0
51-60	37.6	66	179	107	20	99		12	no	2	0
61-70	37.6	66	179	107	20	99		12	no	2	0
41-50	36.9	99	129	88	18	98			no	2	0
61-70	39.2	137	153	71	27	82			no	2	1
71-80	36.9	88	127	87	18	96		12	no	2	0
21-30	36.6	76	129	82	22	97		12	no	2	1
31-40	37.5	89	141	89	20	99	15	12	no	2	0
41-50	37.1	101	163	111	20	94			no	2	0
41-50	37.1	75	150	90	26	98			no	2	1
21-30	36.9	127	102	60	26	98		12	no	2	1
41-50	36.1	100	120	81	16	90	3	8	no	2	1
81-90	36	86	86	42	17	92			no	1	1
51-60	36.9	77	142	85	20	99		12	no	2	0
71-80	37	79	177	123	18	98		12	no	2	0
41-50	36.9	76	125	71	20	100			no	2	0
21-30	36.9	101	153	106	20	100		12	no	1	0
18-20	37	85	117	47	19	96		12	no	2	0
81-90	36.4	83	142	119	16	94			no	2	0
21-30	36.9	55	140	95	25	85		12	no	2	1
41-50	0	0	0	0	0	0	4		yes	2	2
71-80	36.6	76	158	68	13	100	15	12	no	1	0
51-60	37.6	82	153	83	15	97	15	12	no	1	0
61-70	37.1	85	147	100	25	100		10	no	2	1
71-80	36.8	67	139	81	16	100		12	no	2	0
31-40	37.8	108	151	109	25	93		12	no	2	1
41-50	36.9	74	143	87	25	99		12	no	2	1
21-30	38.3	105	124	64	21	100		12	no	2	0
51-60	37.5	90	130	90	16	100	15	12	no	2	0
51-60	36.9	105	174	84	14	98		12	no	2	0
81-90	39.2	208	103	56	26	97			no	2	1
31-40	38.2	117	104	51	20	95			no	2	0
31-40	37.3	135	139	98	25	93		12	no	2	1
61-70	37.4	100	131	83	15	100		12	no	2	0
61-70	37	76	117	92	21	100		12	no	1	0
41-50	36.5	72	161	127	20	97		12	no	2	0
41-50	36.1	90	115	64	17	97		9	no	2	0
41-50	36.8	110	153	100	19	95	15	12	no	2	0
41-50	37.5	56	145	85	19	95		12	no	2	0
31-40	36.3	72	106	61	18	98	15	12	no	2	0
18-20	37.8	57	121	66	17	100		12	no	2	0
21-30	37.5	107	124	75	20	99	15	12	no	1	0
41-50	37.2	82	159	116	15	100			no	2	0
31-40	36.8	86	126	81	20	95		12	no	2	0
41-50	37.6	107	143	71	23	95		12	no	2	1
61-70	36.4	66	143	67	15	96		12	no	2	0
81-90	37.5	109	134	72	25	89		12	no	2	1
71-80	37.1	65	164	90	17	94		12	no	2	0
21-30	37.7	77	150	73	17	98		12	no	2	0
31-40	37.9	83	131	73	20	100	13	12	no	2	1
31-40	36.7	112	85	55	26	92		10	no	2	2
41-50	36.4	69	111	89	22	100	15	12	no	2	1
61-70	36.7	74	109	74	18	100	12		no	1	1
41-50	38	84	150	77	27	100	15	12	no	1	1
31-40	37.8	90	95	65	21	91			no	2	1
51-60	37	108	151	121	26	84		12	no	2	1
51-60	36.5	76	140	81	16	94			no	2	0
18-20	38.2	112	100	54	15	100		12	no	2	1
21-30	37.3	80	107	79	25	100		12	no	2	1
21-30	37.5	70	121	68	20	96		12	no	2	0
61-70	37.4	112	143	94	17	91	8	10	no	1	1
31-40	37.6	101	108	65	23	98		12	no	2	1
18-20	38.5	120	92	46	17	81			no	2	1
21-30	36.7	99	141	56	15	96	12		no	2	1
41-50	38	118	117	83	31	88			no	2	1
21-30	35.6	140	127	79	30	96	6		no	2	2
61-70	37.6	104	129	82	20	86	5	10	no	2	1
61-70	37.7	79	170	101	15	99		12	no	1	0
41-50	35.5	99	69	49	19	95		10	no	2	1
21-30	37.4	118	162	92	39	100	15	11	no	2	1
51-60	37.1	96	172	103	19	91	15	12	no	2	0
21-30	37.9	82	129	76	19	89	15	9	no	2	0
41-50	36	93	90	59	15	100		8	no	2	1
21-30	36.9	97	112	88	35	92	15		no	1	1
41-50	37.2	74	134	76	33	99		11	no	1	1
18-20	37.5	111	143	115	20	97		12	no	2	0
61-70	36.4	95	77	50	30	95		10	no	2	2
31-40	37.4	105	101	69	30	100	15	11	no	2	1
71-80	37.1	53	158	73	20	96		12	no	2	0
61-70	37.1	70	138	92	20	98		12	no	2	0
51-60	37.4	62	137	81	18	95		12	no	2	0
21-30	37.6	102	159	94	27	87		12	no	2	1
61-70	36.5	130	90	60	21	91		8	no	2	1
61-70	36.4	94	130	80	35	97		11	no	1	1
41-50	37.2	77	107	63	18	99		12	no	2	0
41-50	36.5	78	116	72	25	92		12	no	2	1
41-50	36.9	65	179	94	10	95		12	no	2	0
61-70	37.4	76	163	92	19	83	5		no	2	1
31-40	37.3	116	118	63	19	95		12	no	2	0
61-70	36.4	79	119	78	18	95	15		no	2	0
51-60	36.1	68	87	51	13	97		11	no	1	1
61-70	37.6	77	135	80	19	98		12	no	1	0
41-50	37.4	82	114	69	26	100		12	no	2	1
41-50	36.5	95	120	71	18	95		12	no	2	0
21-30	36.3	78	133	77	20	97		12	no	2	0
61-70	37.9	98	146	91	29	96		12	no	2	1
51-60	36.3	80	148	111	20	98		12	no	1	0
61-70	36.7	74	157	96	21	90		12	no	2	0
41-50	36.6	110	96	74	29	98		12	no	1	2
41-50	36.3	71	118	84	20	100		12	no	2	0
61-70	36.6	87	163	84	17	99		12	no	1	0
21-30	37	94	135	88	20	100		12	no	2	0
31-40	37.1	119	128	72	30	91		11	no	2	1
41-50	37.3	103	169	105	26	99	15	12	no	2	1
31-40	36.2	85	107	77	20	94	3	8	no	2	1
51-60	37.3	88	154	102	20	98		12	no	2	0
41-50	36	53	186	81	30	91		10	yes	2	1
41-50	37.5	110	145	97	25	100	15	9	no	2	1
21-30	37.2	95	156	96	20	96			no	2	0
18-20	37.2	83	131	75	18	100			no	1	0
81-90	36.5	72	148	81	20	97	15		no	2	0
41-50	36	75	133	91	16	93		12	no	2	0
61-70	37.3	128	142	108	20	94			no	2	0
41-50	36.5	85	86	61	20	99	15	11	no	1	1
41-50	37	85	146	96	19	96		12	no	2	0
31-40	37.3	88	149	75	14	93	15	12	no	2	0
21-30	38	90	108	65	20	98		12	no	1	0
31-40	37.6	88	133	96	22	98		12	no	2	1
21-30	37.2	85	144	70	14	95		12	no	2	0
71-80	37	81	182	75	20	99	15	12	yes	2	0
21-30	37.3	85	129	88	17	99	15	12	no	2	0
18-20	37.4	67	145	75	20	95	15	12	no	2	0
41-50	37.8	85	145	75	20	100	15	12	no	2	0
31-40	37.1	79	113	83	20	98		12	no	1	0
21-30	37.4	79	123	87	22	98	15	12	no	2	1
71-80	37.5	72	146	55	19	100		12	no	2	0
41-50	36.4	85	119	84	20	97		12	no	2	0
31-40	36.3	89	99	62	18	100	15		no	2	1
31-40	37.9	90	118	71	24	100		12	no	2	1
41-50	37.4	95	140	92	20	92		9	no	2	0
41-50	37.1	96	131	88	20	98		12	no	2	0
61-70	36.5	75	139	85	19	99		12	no	2	0
51-60	36.5	72	120	85	20	100	15	12	no	1	0
31-40	37.8	122	151	105	15	95		12	no	2	0
31-40	37.7	96	157	87	19	97		12	no	2	0
51-60	36.8	85	143	85	25	97	15	12	no	2	1
	36.8	98	189	116	29	95	11		yes	2	2
61-70	37.5	73	102	61	20	100		11	no	2	0
51-60	36.7	53	139	124	18	99	10	11	no	2	1
41-50	37.5	98	160	102	25	100	15	12	no	2	1
61-70	37.8	72	179	81	21	100	8	12	no	2	1
31-40	36.7	95	131	80	20	100		12	no	2	0
41-50	36.4	96	103	58	18	96		12	no	1	0
41-50	37.1	60	121	81	16	97		12	no	2	0
21-30	36.9	120	132	72	18	100			no	2	0
41-50	37.4	72	139	91	24	99		12	no	2	1
41-50	38.4	102	131	70	22	95		12	no	2	1
31-40	37.3	85	146	124	17	100		12	no	2	0
31-40	37	121	143	91	15	95	11	11	no	2	1
61-70	37.2	98	216	121	26	98		12	no	2	1
61-70	38.4	88	156	75	19	96			no	2	0
51-60	36.5	154	109	76	10	100	15	12	no	2	0
51-60	36.3	72	104	75	22	100		12	no	1	1
61-70	35.5	82	85	53	20	93		11	no	1	1
41-50	36	108	110	60	29	71	5	10	yes	2	2
61-70	37.2	83	188	95	23	100		12	no	2	1
41-50	37.2	73	121	78	18	97		12	no	1	0
61-70	37.5	94	133	67	16	98		12	no	1	0
51-60	36.3	59	146	93	20	95		12	no	2	0
41-50	36.7	81	80	51	7	100	15	9	no	1	1
81-90	36.5	87	159	74	12	98	15	12	no	1	0
21-30	35.8	89	140	80	20	100	7	10	no	2	1
31-40	36.5	125	110	78	18	99		12	no	2	0
41-50	36.5	87	116	81	20	100		12	no	1	0
81-90	38.3	66	143	110	20	99	15	12	no	2	0
31-40	36.7	78	96	66	15	98	15		no	1	1
41-50	37.4	97	145	84	23	100		12	no	2	1
21-30	36.6	94	124	86	20	100	15	12	no	2	0
61-70	36.6	107	133	85	27	91		12	no	2	1
61-70	37	58	146	93	17	98			no	2	0
61-70	37	58	146	93	17	100			no	2	0
41-50	38.8	103	141	77	16	100		12	no	2	0
61-70	37.1	76	129	63	20	93		12	no	1	0
61-70	37.7	98	159	81	25	98		11	no	1	1
41-50	37.3	107	130	80	18	99	15	12	no	2	0
41-50	37.6	77	118	76	18	95		12	no	2	0
41-50	34.4	65	117	69	16	98			no	2	0
51-60	36.5	108	169	107	27	98	13	12	no	1	2
41-50	37.7	82	114	80	9	100			no	2	0
51-60	37.8	80	128	86	16	100		12	no	1	0
41-50	36.5	95	175	106	18	96			no	2	0
81-90	37	84	191	86	15	100		12	no	2	0
71-80	38.2	77	138	72	18	100	15	12	no	2	0
41-50	37.1	75	149	100	21	99	15	12	no	2	0
41-50	36.6	101	149	76	19	100		11	no	2	0
71-80	37.6	75	163	73	15	95	15	12	no	1	0
31-40	37.4	93	96	76	27	97		12	no	2	2
51-60	36.3	70	136	91	21	100	11	11	no	1	1
31-40	36.7	84	155	115	14	99	15	12	no	2	0
51-60	36.5	74	118	59	19	98		12	no	2	0
21-30	34.2	100	102	72	19	100		10	no	1	0
41-50	37.1	66	127	81	25	100		12	no	2	1
31-40	37.5	121	156	117	26	100		12	no	2	1
51-60	36.5	78	153	97	19	100		12	no	2	0
18-20	37.1	81	117	62	18	100		8	no	2	0
31-40	36.6	149	118	90	25	100		12	no	2	1
41-50	37.3	71	114	69	13	95	15	12	no	2	0
51-60	36.5	66	149	87	16	97		12	no	2	0
81-90	36.7	103	198	95	20	98			no	2	0
51-60	36.5	96	121	73	20	100			no	2	0
21-30	36.9	94	132	80	16	99		12	no	2	0
81-90	36.4	65	204	103	20	93	15	12	no	1	0
41-50	36.5	63	108	75	12	99	15	12	no	2	0
51-60	36.6	82	128	87	22	95		12	no	1	1
51-60	35.4	58	118	68	13	100	15	12	no	2	0
18-20	37.5	102	110	64	24	100	15	12	no	2	1
31-40	36.7	70	132	77	15	100	15	12	no	2	0
21-30	36.6	129	84	58	28	90		11	no	1	2
41-50	36	103	134	78	20	93		12	no	2	0
61-70	37	100	104	69	22	100	15	12	no	2	1
21-30	36.5	98	129	89	22	98	15	12	no	2	1
21-30	35.3	100	123	90	13	100		9	no	2	0
71-80	37.1	80	156	89	18	97		12	no	2	0
71-80	37.8	108	181	60	24	94		11	no	1	1
41-50	37.6	101	133	88	20	98	13	12	no	1	1
51-60	36.5	65	127	75	25	96		12	no	1	1
51-60	36.6	65	145	105	19	100	15		no	2	0
41-50	37.3	102	150	90	16	96	10	10	no	2	1
51-60	37.3	88	138	92	14	97		12	no	2	0
51-60	37.2	72	165	90	16	100		12	no	2	0
41-50	36.9	82	163	82	16	100	15	12	no	2	0
81-90	36.4	75	152	109	16	99		12	no	1	0
71-80	36.5	103	86	53	32	99			no	2	2
31-40	36	98	161	98	20	100		12	no	2	0
41-50	37.3	96	138	47	31	100		11	no	1	1
61-70	36.2	89	180	90	20	95	13	12	no	2	1
21-30	37.1	77	131	71	10	100	15	12	no	2	0
31-40	37	123	116	70	17	100	15	12	no	2	0
71-80	37.7	95	191	106	20	90		12	no	2	0
31-40	37	82	132	73	17	100			no	2	0
51-60	35.5	96	173	112	25	94		12	no	2	1
41-50	37.3	77	133	60	26	95		12	no	2	1
61-70	37.9	100	94	65	20	95		12	no	2	1
51-60	38.4	80	121	73	18	100			no	2	0
41-50	37.1	102	133	73	20	100		12	no	2	0
21-30	37	101	115	61	22	96		12	no	1	1
41-50	37.4	77	107	66	19	100	15		no	1	0
41-50	37	71	140	89	12	100		12	no	2	0
51-60	38	75	144	95	20	100		12	no	2	0
21-30	36.7	91	113	68	21	98	15	12	no	2	0
61-70	37.9	106	130	76	25	96		12	no	1	1
31-40	36	70	158	109	12	100		12	no	2	0
31-40	37.8	80	123	84	20	100		12	no	2	0
31-40	37.2	81	135	84	16	100	15	12	no	1	0
18-20	36.9	86	151	97	21	100		12	no	2	0
21-30	37.2	107	130	64	29	97			no	2	1
31-40	37.6	74	145	93	28	98	15	12	no	2	1
31-40	37.1	94	125	72	20	100		12	no	2	0
41-50	36	125	150	86	20	89	15	12	no	2	0
41-50	36	125	150	71	20	89	15	12	no	2	0
61-70	36.8	91	167	108	17	95			no	2	0
21-30	37	84	144	100	17	90		12	no	2	0
31-40	38	73	150	93	18	99			no	2	0
51-60	35.4	50	155	69	17	100	15	12	no	2	0
21-30	36.2	82	126	82	16	100	15	12	no	2	0
21-30	37.3	92	135	73	18	100		12	no	2	0
31-40	37.3	92	140	124	20	99	15	12	no	2	0
41-50	37.3	76	127	82	20	100	15	12	no	1	0
51-60	37.6	72	135	91	20	100		12	no	2	0
21-30	37.6	86	130	61	19	95		12	no	1	0
31-40	36.7	100	120	74	21	99	15	12	no	2	0
51-60	37.6	86	116	85	20	97		12	no	2	0
71-80	36	79	162	66	25	92	15	12	no	2	1
21-30	37.8	93	119	99	13	100	15	12	no	2	0
41-50	36.7	69	160	84	20	100	15	12	no	2	0
41-50	0	0	0	0	0	0	3	0	no	1	2
21-30	36.7	97	111	87	26	100		12	no	2	1
51-60	36	94	120	77	18	99	15	12	no	2	0
51-60	35.2	78	126	83	31	93		10	no	2	1
51-60	36	73	144	105	27	100	15	12	no	2	1
51-60	36	73	144	105	27	100		12	no	2	1
21-30	37.2	103	151	90	13	100	15	12	no	2	0
21-30	36.7	162	149	100	26	95	15	12	no	2	1
31-40	36	88	128	80	24	98	15	12	no	2	1
41-50	36.3	59	136	99	20	100		12	no	2	0
41-50	35.6	63	116	71	22	100	14	12	no	2	2
51-60	36.8	105	165	95	44	93	15	11	no	2	1
61-70	37.1	108	151	90	20	100		12	no	2	0
61-70	37.1	108	150	90	20	100	15	12	no	2	0
61-70	38.2	79	115	56	23	95	15	12	no	2	1
51-60	36.1	75	188	98	22	94	9	10	no	2	2
61-70	37	85	180	98	20	96		12	no	1	0
41-50	36.6	61	134	96	16	100	15	12	no	2	0
31-40	37.2	83	105	67	19	99		12	no	1	0
41-50	37	95	148	90	20	99	15	12	no	2	0
71-80	37.2	93	156	69	17	100	15	12	no	1	0
41-50	37.3	98	119	93	26	99		12	no	2	1
51-60	36.5	92	134	84	20	98	15	12	no	2	0
31-40	38.1	68	103	54	12	92		12	no	2	0
51-60	36.5	85	161	82	19	98	7	10	no	2	1
51-60	35.9	139	105	90	0	100		4	no	1	0
81-90	36.2	83	112	83	15	98	15	12	no	1	0
31-40	37.3	77	132	84	16	99		12	no	2	0
31-40	36.7	92	96	81	6	95			no	2	1
31-40	36.4	98	105	83	18	98		12	no	2	0
41-50	36.5	87	106	72	26	95	15	12	no	2	1
41-50	37.5	120	134	87	22	87	15	12	no	1	1
31-40	36.7	115	117	45	31	100		9	no	2	1
41-50	36.8	90	127	93	22	100	15	12	no	2	1
41-50	36	46	135	88	14	95		12	no	2	0
51-60	37.6	75	170	78	20	96	15	12	no	2	0
51-60	36.4	92	162	98	19	99		12	no	2	0
21-30	37.8	100	133	74	18	98	15	12	no	1	0
31-40	36.5	90	132	84	20	100	15	12	no	2	0
41-50	38.1	80	101	72	18	100			no	1	0
81-90	36.2	117	72	51	15	91	15	10	no	2	1
61-70	34.4	0	0	0	0	0		0	no	2	1
51-60	36.7	65	104	74	20	95		12	no	1	0
51-60	36.7	93	118	69	16	98	15	12	no	2	0
61-70	36.9	135	227	139	32	76	15	11	no	2	1
21-30	37.5	86	94	64	18	100	15	12	no	1	1
41-50	37.5	100	120	73	25	100		12	no	1	1
51-60	36.3	75	137	91	17	100			no	1	0
41-50	36.8	64	131	86	18	100	15	12	no	2	0
51-60	36	90	110	70	20	95		12	no	2	0
81-90	37.3	68	176	61	17	99		12	no	2	0
41-50	36	83	110	67	16	100			no	2	0
18-20	36.5	64	134	83	20	98		12	no	2	0
81-90	37.7	110	155	95	15	100		12	no	2	0
51-60	36.7	89	151	103	15	98	15	12	no	2	0
	36.9	97	114	87	13	100		12	no	2	0
41-50	36.9	82	122	83	18	98		12	no	1	0
61-70	36.8	55	155	96	18	100		12	no	2	0
